# Supplementary material for: Neurology-related protein biomarkers are associated with cognitive ability and brain volume in older age
Source: Nat Commun. 2020 Feb 10;11:800. doi: 10.1038/s41467-019-14161-7 (PMC7010796; doi:10.1038/s41467-019-14161-7)
Supplement: Supplementary file 3 — Supplementary Data 1 [file 41467_2019_14161_MOESM3_ESM.xlsx]

## Sheet: Sheet1
Supplementary Data 1. Proportion of variance explained by the first 17 components from a PCA on OLINK proteins across cohorts, and their factor congruence. Note: INTERVAL y and o denote the young and old INTERVAL cohorts respectively. Congruence denotes the coefficient of factor congruence.
	PC1	PC2	PC3	PC4	PC5	PC6	PC7	PC8	PC9	PC10	PC11	PC12	PC13	PC14	PC15	PC16	PC17	Total PC1-17
% Variance
LBC1936	0.341	0.081	0.052	0.03	0.023	0.02	0.017	0.017	0.015	0.014	0.013	0.012	0.012	0.012	0.011	0.01	0.01	0.69
LBC1921	0.356	0.073	0.061	0.031	0.024	0.022	0.021	0.019	0.019	0.017	0.016	0.015	0.014	0.013	0.013	0.013	0.012	0.739
INTERVAL y	0.319	0.064	0.04	0.028	0.02	0.018	0.017	0.016	0.015	0.014	0.013	0.012	0.012	0.011	0.011	0.011	0.01	0.631
INTERVAL o	0.322	0.061	0.043	0.029	0.02	0.017	0.017	0.016	0.015	0.014	0.014	0.013	0.013	0.012	0.012	0.011	0.011	0.64
Congruence
LBC1936 ~
LBC1921	0.99	0.93	0.94	0.56	0.48	0.42	0.56	0.18	0.32	0.06	0.04	0.21	-0.16	0.09	0.29	0	0
INTERVAL y	0.99	0.87	0.85	0.8	0.26	0.13	-0.11	-0.64	-0.13	0.25	-0.16	0.42	0.32	0.37	0.11	-0.06	-0.15
INTERVAL o	0.99	0.91	-0.94	0.81	0.24	0.2	-0.14	0.11	0.25	0.29	-0.19	-0.05	-0.12	0.25	0.24	-0.16	0.21
LBC1921 ~
INTERVAL y	0.99	0.92	0.88	0.62	-0.38	-0.22	-0.05	-0.19	0.05	-0.09	-0.05	0.24	-0.32	0	-0.08	-0.22	0.04
INTERVAL o	0.99	0.92	-0.93	0.59	-0.41	-0.01	-0.06	0	-0.06	0.06	0.29	0.24	0.14	0.08	-0.1	0.15	-0.12
INTERVAL y ~
INTERVAL o	1	0.94	-0.93	0.93	0.92	0.77	0.58	-0.16	0.09	0.67	-0.15	0.13	0.13	0.45	0.51	-0.22	-0.54
