# Supplementary material for: Neurology-related protein biomarkers are associated with cognitive ability and brain volume in older age
Source: Nat Commun. 2020 Feb 10;11:800. doi: 10.1038/s41467-019-14161-7 (PMC7010796; doi:10.1038/s41467-019-14161-7)
Supplement: Supplementary file 4 — Supplementary Data 2 [file 41467_2019_14161_MOESM4_ESM.xlsx]

## Sheet: Sheet1
Supplementary Data 2. Association of proteins and protein-PC1-PC3 with general fluid cognitive ability in LBC1936, INTERVAL-Old, INTERVAL-Young and LBC1921. Meta-analysis of LBC1936 and INTERVAL-Old is also shown. Corrected for age and sex.
Protein	Beta_LBC1936	SE_LBC1936	P_LBC1936	N_LBC196	Beta_INTERVAL_Old	SE_INTERVAL_old	P_INTERVAL_old	N_INTERVAL_old	Effect_meta_LBC1936_INTERVAL_old	StdErr_meta_LBC1936_INTERVAL_old	P_meta_LBC1936_INTERVAL_old	Direction_meta_LBC1936_INTERVAL_old	HetChiSq_meta_LBC1936_INTERVAL_old	HetDf_meta_LBC1936_INTERVAL_old	HetP_meta_LBC1936_INTERVAL_old	Beta_INTERVAL_young	SE_INTERVAL_young	P_INTERVAL_young	N_INTERVAL_young	Beta_LBC1921	SE_LBC1921	P_LBC1921	N_LBC1921
EDA2R	-0.173791	0.0348092	7.31997e-07	798	-0.0328414	0.0320412	0.305631	975	-0.0975	0.0236	3.543e-05	--	8.876	1	0.00289	-0.00951639	0.0169655	0.574883	3476	-0.162874	0.0772631	0.0365564	165
PVR	-0.169728	0.0349551	1.44483e-06	798	-0.030854	0.0320433	0.335844	975	-0.0943	0.0236	6.582e-05	--	8.577	1	0.003405	-0.0189159	0.0169632	0.264879	3476	-0.0867015	0.0793094	0.275917	165
EFNA4	-0.15557	0.0350505	1.03385e-05	798	-0.0414132	0.032031	0.19635	975	-0.0934	0.0236	7.862e-05	--	5.78	1	0.01621	0.00135779	0.0169662	0.936219	3476	-0.106092	0.0790663	0.181524	165
DDR1	-0.146845	0.0352441	3.43135e-05	798	-0.0505107	0.0320176	0.114984	975	-0.0941	0.0237	7.208e-05	--	4.093	1	0.04306	0.00863695	0.0169656	0.610724	3476	-0.171215	0.0795852	0.0329221	165
RSPO1	-0.143024	0.0353441	5.70302e-05	798	-0.0552608	0.0320095	0.0845956	975	-0.0948	0.0237	6.442e-05	--	3.387	1	0.0657	0.00115525	0.0169662	0.945717	3476	-0.198302	0.077185	0.0110904	165
SKR3	-0.140749	0.0350506	6.49045e-05	798	-0.0353526	0.0320385	0.270108	975	-0.0833	0.0236	0.0004256	--	4.926	1	0.02645	0.00895774	0.0169655	0.597536	3476	-0.129386	0.0777681	0.098086	165
TNFRSF12A	-0.138412	0.0351066	8.76936e-05	798	-0.0305905	0.0320435	0.339989	975	-0.0796	0.0237	0.0007709	--	5.146	1	0.0233	-0.00802009	0.0169657	0.63644	3476	-0.171082	0.0774345	0.0285429	165
VWC2	-0.136869	0.0350401	0.000101771	798	-0.0505858	0.0320175	0.114445	975	-0.0898	0.0236	0.000144	--	3.305	1	0.06909	-0.0140266	0.0169646	0.408397	3476	-0.13801	0.0769963	0.0749209	165
Siglec-9	-0.136496	0.0351261	0.000110435	798	-0.0284428	0.0320456	0.37499	975	-0.0775	0.0237	0.001058	--	5.164	1	0.02305	-0.026846	0.0169601	0.113538	3476	-0.14624	0.0791868	0.0665931	165
SCARB2	-0.131875	0.0351244	0.000186311	798	-0.00979792	0.032057	0.759944	975	-0.0653	0.0237	0.005838	--	6.59	1	0.01025	0.00548549	0.016966	0.74647	3476	-0.157537	0.0775781	0.0439117	165
LAYN	-0.130757	0.035037	0.000203485	798	-0.00980502	0.032057	0.759775	975	-0.0649	0.0237	0.006053	--	6.487	1	0.01087	0.0180811	0.0169634	0.286549	3476	-0.129336	0.0792374	0.104555	165
UNC5C	-0.128229	0.0351118	0.000277201	798	-0.0180375	0.0320533	0.573746	975	-0.0681	0.0237	0.004004	--	5.372	1	0.02046	-0.00441787	0.0169661	0.794575	3476	-0.0465143	0.0781456	0.552517	165
CLM-6	-0.128642	0.0352709	0.000282314	798	-0.0291403	0.0320449	0.363387	975	-0.0741	0.0237	0.001774	--	4.36	1	0.0368	-0.0222951	0.016962	0.188794	3476	-0.166012	0.0787848	0.0366346	165
CPM	-0.128556	0.035314	0.000289844	798	-0.0657709	0.0319891	0.0400448	975	-0.0941	0.0237	7.254e-05	--	1.736	1	0.1876	-0.028415	0.0169594	0.0939312	3476	0.110091	0.0806344	0.174038	165
MSR1	-0.127807	0.0352608	0.000307763	798	-0.0390732	0.032034	0.222859	975	-0.0792	0.0237	0.0008374	--	3.469	1	0.06251	-0.026619	0.0169602	0.116623	3476	-0.100859	0.0800815	0.209666	165
Protein-PC1	-0.124116	0.0352017	0.000446258	798	-0.0509713	0.0320169	0.111706	975	-0.0841	0.0237	0.0003851	--	2.363	1	0.1243	0.0141883	0.0169645	0.403015	3476	-0.161401	0.0787256	0.0419493	165
N2DL-2	-0.121064	0.0350899	0.000589851	798	-0.023777	0.0320495	0.458337	975	-0.068	0.0237	0.004046	--	4.191	1	0.04064	-0.0031601	0.0169661	0.852252	3476	-0.136058	0.0784883	0.0849001	165
GFR-alpha-1	-0.120209	0.0351084	0.000648779	798	-0.0389396	0.0320342	0.224446	975	-0.0759	0.0237	0.001347	--	2.924	1	0.08727	0.00314877	0.0169661	0.852776	3476	-0.190023	0.077028	0.014662	165
SIGLEC1	-0.117449	0.0354094	0.000951581	798	-0.078569	0.0319594	0.0141292	975	-0.096	0.0237	5.18e-05	--	0.664	1	0.415	-0.0205271	0.0169626	0.226309	3476	-0.0862836	0.0793102	0.278234	165
CDH6	-0.116722	0.0352777	0.000979512	798	-0.0167908	0.032054	0.600517	975	-0.062	0.0237	0.008983	--	4.395	1	0.03604	0.0276951	0.0169597	0.102561	3476	-0.113632	0.0792796	0.153685	165
THY 1	-0.114276	0.0352249	0.00122708	798	-0.0468796	0.0320233	0.143538	975	-0.0774	0.0237	0.001093	--	2.004	1	0.1569	0.0190135	0.0169632	0.26242	3476	-0.1065	0.0793745	0.181547	165
SCARA5	-0.107387	0.0352691	0.00240509	798	-0.0148876	0.032055	0.642437	975	-0.0567	0.0237	0.01678	--	3.767	1	0.05228	-0.0013484	0.0169662	0.936659	3476	-0.0670265	0.0772632	0.386939	165
PLXNB1	-0.10557	0.0353192	0.0028848	798	-0.00544396	0.0320581	0.86519	975	-0.0507	0.0237	0.03279	--	4.406	1	0.0358	0.0030515	0.0169661	0.857274	3476	-0.101032	0.0776861	0.195261	165
PRTG	-0.104706	0.0353234	0.00312504	798	-0.0326073	0.0320415	0.309093	975	-0.0652	0.0237	0.006046	--	2.286	1	0.1306	0.0242058	0.0169612	0.153634	3476	-0.178007	0.0775719	0.0230235	165
NEP	-0.102304	0.035244	0.00380135	798	-0.0536177	0.0320124	0.0942745	975	-0.0756	0.0237	0.001415	--	1.046	1	0.3065	0.0304545	0.0169584	0.0726063	3476	-0.0380375	0.0797638	0.634089	165
NMNAT1	0.101847	0.0352236	0.00393919	798	-0.018855	0.0320528	0.556502	975	0.0358	0.0237	0.1308	+-	6.423	1	0.01126	-0.0014937	0.0169662	0.92985	3476	0.0136026	0.0808797	0.866648	165
Nr-CAM	-0.100124	0.0353899	0.0047841	798	-0.0845379	0.0319438	0.00826525	975	-0.0915	0.0237	0.0001133	--	0.107	1	0.7437	0.021582	0.0169623	0.203332	3476	-0.145123	0.0784479	0.0661344	165
MANF	-0.0965395	0.0355026	0.00668612	798	-0.0177966	0.0320535	0.578875	975	-0.0532	0.0238	0.02546	--	2.71	1	0.09971	0.00530135	0.016966	0.754702	3476	-0.0697352	0.0781268	0.373392	165
CTSS	-0.0951295	0.0353593	0.00728685	798	-0.00188481	0.0320585	0.953129	975	-0.044	0.0238	0.06422	--	3.817	1	0.05074	-0.0230499	0.0169617	0.174254	3476	-0.0448489	0.0772602	0.562385	165
SCARF2	-0.0946738	0.0352655	0.00741274	798	-0.0129525	0.0320558	0.686256	975	-0.0499	0.0237	0.03531	--	2.94	1	0.08639	0.0213914	0.0169623	0.207353	3476	-0.15157	0.080084	0.0601781	165
PDGF-R-alpha	-0.0928992	0.0353147	0.00868805	798	-0.0464432	0.0320239	0.147306	975	-0.0674	0.0237	0.004491	--	0.95	1	0.3298	0.0273134	0.0169599	0.107386	3476	-0.205184	0.079282	0.0105244	165
ROBO2	-0.0915327	0.0354624	0.0100258	798	-0.0701702	0.0319795	0.0284551	975	-0.0798	0.0237	0.0007849	--	0.2	1	0.6546	0.0304118	0.0169584	0.0730089	3476	-0.104075	0.0782675	0.185464	165
Protein-PC3	0.0921789	0.0355181	0.00962587	798	-0.00587793	0.032058	0.854559	975	0.0381	0.0238	0.109	+-	4.2	1	0.04042	0.0674959	0.0169275	6.81911e-05	3476	-0.0503383	0.0778228	0.518651	165
GDNF	-0.088001	0.0354903	0.0133598	798	-0.0574425	0.0320056	0.0730016	975	-0.0711	0.0238	0.002759	--	0.409	1	0.5225	0.00142597	0.0169662	0.933023	3476	-0.166311	0.079547	0.0381038	165
NRP2	-0.0857896	0.0353443	0.0154345	798	-0.0373103	0.0320362	0.244455	975	-0.0592	0.0237	0.01267	--	1.033	1	0.3095	0.0266101	0.0169602	0.116745	3476	-0.131476	0.078252	0.0948412	165
EPHB6	-0.0825254	0.0352073	0.0193239	798	-0.0379551	0.0320354	0.236391	975	-0.0581	0.0237	0.01413	--	0.877	1	0.3491	0.0206868	0.0169626	0.222717	3476	-0.119961	0.0785569	0.128684	165
SMOC2	-0.0808324	0.0352792	0.0222112	798	-0.0326633	0.0320414	0.308263	975	-0.0544	0.0237	0.02173	--	1.022	1	0.3121	-0.0035836	0.0169661	0.832727	3476	-0.165403	0.077314	0.0338943	165
sFRP-3	-0.0802501	0.035526	0.0241588	798	-0.0697759	0.0319804	0.0293605	975	-0.0745	0.0238	0.001731	--	0.048	1	0.8266	0.000389586	0.0169662	0.981682	3476	-0.0124795	0.0777629	0.8727	165
CLEC10A	-0.0799461	0.0354943	0.0245708	798	-0.061325	0.0319982	0.0555924	975	-0.0697	0.0238	0.003372	--	0.152	1	0.6968	-0.0146147	0.0169644	0.389026	3476	-0.0274373	0.0781598	0.726011	165
WFIKKN1	0.0778765	0.0354418	0.0282857	798	0.0127503	0.0320559	0.6909	975	0.0421	0.0238	0.07691	++	1.857	1	0.1729	-0.00169093	0.0169662	0.920616	3476	0.0576848	0.0781964	0.461762	165
CADM3	-0.0758313	0.035263	0.0318204	798	0.000645481	0.0320585	0.98394	975	-0.034	0.0237	0.1522	-+	2.575	1	0.1086	0.0329832	0.016957	0.0518422	3476	-0.125303	0.0781095	0.110607	165
CLM-1	-0.0758823	0.0353558	0.0321546	798	-0.0252038	0.0320483	0.431807	975	-0.0481	0.0237	0.04296	--	1.128	1	0.2882	-0.0109871	0.0169652	0.517268	3476	-0.100148	0.0784704	0.203683	165
CRTAM	-0.0758402	0.0354387	0.032655	798	-0.0199804	0.0320521	0.533185	975	-0.0451	0.0238	0.05772	--	1.367	1	0.2424	0.0184265	0.0169633	0.277442	3476	-0.222541	0.076319	0.00404599	165
TNFRSF21	-0.0752703	0.0353738	0.0336561	798	-0.0341487	0.0320398	0.286769	975	-0.0527	0.0237	0.02653	--	0.742	1	0.3889	0.0077046	0.0169657	0.649765	3476	-0.0976048	0.0788464	0.217529	165
CLEC1B	-0.0753902	0.0355863	0.0344405	798	-0.0203045	0.0320519	0.526564	975	-0.045	0.0238	0.05896	--	1.323	1	0.2501	0.00318081	0.0169661	0.851295	3476	-0.0579951	0.0781268	0.458962	165
CD38	-0.0742734	0.0354084	0.0362535	798	0.0213827	0.0320512	0.50484	975	-0.0217	0.0238	0.3612	-+	4.011	1	0.04519	0.00711211	0.0169658	0.675094	3476	-0.0497955	0.0771635	0.519624	165
BCAN	0.0728984	0.0354104	0.0398509	798	-0.0173252	0.0320537	0.588973	975	0.0233	0.0238	0.3267	+-	3.568	1	0.0589	0.0600445	0.0169356	0.000397099	3476	-0.079548	0.0798355	0.320534	165
CTSC	-0.072714	0.0354046	0.0403208	798	0.0112126	0.0320565	0.726582	975	-0.0266	0.0238	0.2631	-+	3.088	1	0.07888	-0.00333916	0.0169661	0.843985	3476	-0.131706	0.0781729	0.0939396	165
gal-8	-0.0720361	0.03558	0.0432393	798	-0.0116019	0.0320564	0.717489	975	-0.0387	0.0238	0.1044	--	1.592	1	0.207	0.0249644	0.0169609	0.141145	3476	-0.0784982	0.079034	0.322074	165
SMPD1	-0.0717465	0.0355174	0.0437143	798	-0.0631742	0.0319945	0.0486037	975	-0.067	0.0238	0.004816	--	0.032	1	0.8577	0.00593923	0.0169659	0.726309	3476	-0.120657	0.0795204	0.131126	165
FcRL2	-0.0683444	0.0357647	0.0563703	798	-0.0253593	0.0320482	0.42897	975	-0.0445	0.0239	0.06224	--	0.801	1	0.3707	-0.0191169	0.0169631	0.259835	3476	0.0354159	0.0789443	0.654302	165
TN-R	0.0670216	0.0354778	0.0592398	798	-0.0144112	0.0320552	0.653118	975	0.0222	0.0238	0.3509	+-	2.901	1	0.08855	0.0540459	0.0169414	0.00143459	3476	-0.107742	0.078327	0.170852	165
ADAM 23	-0.0657038	0.0354402	0.0641184	798	-0.0528216	0.0320138	0.099273	975	-0.0586	0.0238	0.01362	--	0.073	1	0.7874	-0.00397689	0.0169661	0.814687	3476	-0.118042	0.0774606	0.129473	165
GDNFR-alpha-3	-0.0628045	0.0354	0.0764229	798	-0.0431004	0.0320287	0.17872	975	-0.052	0.0238	0.02866	--	0.17	1	0.6798	0.0217008	0.0169622	0.200855	3476	-0.137442	0.0790948	0.084154	165
JAM-B	-0.0618546	0.0353038	0.0801475	798	-0.0494616	0.0320193	0.122734	975	-0.0551	0.0237	0.02027	--	0.068	1	0.7948	0.000737114	0.0169662	0.965349	3476	-0.0652834	0.0790674	0.410199	165
NTRK2	-0.0601329	0.0355707	0.0913205	798	-0.0280493	0.0320459	0.381636	975	-0.0424	0.0238	0.07478	--	0.449	1	0.5028	0.025525	0.0169607	0.132427	3476	-0.058321	0.0791183	0.462099	165
DRAXIN	-0.0595697	0.035474	0.0934958	798	-0.00378821	0.0320583	0.90596	975	-0.0289	0.0238	0.2249	--	1.361	1	0.2434	0.0118008	0.016965	0.486729	3476	-0.161822	0.0784457	0.0407126	165
NBL1	-0.0593384	0.035412	0.0941976	798	-0.0226475	0.0320503	0.479969	975	-0.0392	0.0238	0.09928	--	0.59	1	0.4424	0.0201657	0.0169628	0.23459	3476	0.0658018	0.0768239	0.392964	165
Beta-NGF	-0.0593477	0.0356056	0.0959457	798	-0.0350168	0.0320389	0.274687	975	-0.0459	0.0238	0.05393	--	0.258	1	0.6115	0.00559627	0.016966	0.741531	3476	-0.190161	0.0765068	0.0139441	165
NCAN	0.0588422	0.0354431	0.0972705	798	-0.0230857	0.03205	0.471512	975	0.0138	0.0238	0.5624	+-	2.94	1	0.08644	0.0722608	0.0169219	2.00471e-05	3476	-0.0739461	0.0791457	0.35153	165
LAIR-2	-0.0582018	0.0353746	0.100303	798	-0.0212559	0.0320513	0.507369	975	-0.0379	0.0238	0.1104	--	0.599	1	0.4389	0.00661976	0.0169658	0.696426	3476	-0.050403	0.0771991	0.514743	165
CD200	-0.058138	0.0353957	0.100878	798	-0.0325392	0.0320416	0.310104	975	-0.0441	0.0238	0.06357	--	0.287	1	0.5918	0.0198455	0.0169629	0.242105	3476	-0.0594821	0.0800635	0.45859	165
LAT	-0.0574765	0.0356924	0.107723	798	-0.0176263	0.0320535	0.582512	975	-0.0354	0.0238	0.1375	--	0.69	1	0.4062	0.00834828	0.0169656	0.622701	3476	-0.0123414	0.078438	0.875172	165
CDH3	-0.0559903	0.0355107	0.115258	798	-0.0343499	0.0320396	0.283937	975	-0.0441	0.0238	0.06399	--	0.205	1	0.6509	0.00100408	0.0169662	0.952811	3476	-0.130398	0.0785134	0.0986695	165
Alpha-2-MRAP	-0.053796	0.0355913	0.13106	798	-0.0531304	0.0320132	0.0973098	975	-0.0534	0.0238	0.02479	--	0	1	0.9889	0.011104	0.0169652	0.512821	3476	-0.0298297	0.079322	0.707362	165
MATN3	-0.0532046	0.0352732	0.131859	798	-0.0401197	0.0320327	0.210703	975	-0.046	0.0237	0.05223	--	0.075	1	0.7836	0.00933904	0.0169655	0.58203	3476	-0.0813281	0.0786253	0.302493	165
MDGA1	-0.0531614	0.0354059	0.133627	798	-0.0430019	0.0320289	0.179715	975	-0.0476	0.0238	0.04518	--	0.045	1	0.8315	0.0128534	0.0169648	0.448713	3476	-0.123006	0.078214	0.11773	165
RGMB	-0.0529789	0.0353343	0.134176	798	-0.0162943	0.0320543	0.611333	975	-0.0329	0.0237	0.1664	--	0.591	1	0.4419	0.0137329	0.0169646	0.41828	3476	-0.1219	0.0767082	0.113968	165
SPOCK1	-0.0519218	0.035538	0.144404	798	-0.0864204	0.0319386	0.00693256	975	-0.071	0.0238	0.002798	--	0.521	1	0.4703	0.0170437	0.0169638	0.315106	3476	-0.140187	0.0784995	0.0759847	165
BMP-4	-0.0489267	0.0358756	0.17302	798	0.0116586	0.0320563	0.716167	975	-0.0152	0.0239	0.5238	-+	1.586	1	0.2079	-0.0168479	0.0169638	0.320698	3476	-0.0760359	0.0786996	0.335399	165
IL12	-0.0484181	0.0355847	0.174011	798	-0.00113033	0.0320585	0.971881	975	-0.0223	0.0238	0.3488	--	0.975	1	0.3235	-0.00273113	0.0169662	0.872122	3476	-0.0327051	0.079235	0.680324	165
LXN	-0.0481777	0.0356541	0.176999	798	-0.0228824	0.0320501	0.475425	975	-0.0342	0.0238	0.1515	--	0.278	1	0.5978	-0.00926341	0.0169655	0.585091	3476	-0.0175819	0.0788804	0.823897	165
GDF-8	0.0470241	0.0354334	0.184852	798	-0.0214024	0.0320512	0.504447	975	0.0094	0.0238	0.6928	+-	2.051	1	0.1521	-0.00104173	0.0169662	0.951044	3476	-0.130368	0.0796077	0.103427	165
PLXNB3	-0.0470279	0.0356127	0.187035	798	-0.0515338	0.0320159	0.107803	975	-0.0495	0.0238	0.03754	--	0.009	1	0.925	0.0208955	0.0169625	0.218084	3476	-0.00713794	0.0782568	0.927436	165
CD200R1	-0.0456214	0.0355654	0.199954	798	-0.0475256	0.0320223	0.138096	975	-0.0467	0.0238	0.04985	--	0.002	1	0.9683	-0.0042722	0.0169661	0.801204	3476	-0.0209267	0.0776592	0.78791	165
KYNU	-0.0442703	0.0355728	0.213682	798	-0.0612488	0.0319983	0.0558974	975	-0.0537	0.0238	0.02411	--	0.126	1	0.7227	-0.0124667	0.0169649	0.46248	3476	-0.0105001	0.0786353	0.89394	165
FLRT2	-0.0438776	0.0353906	0.215411	798	-0.0557725	0.0320086	0.0817507	975	-0.0504	0.0237	0.03368	--	0.062	1	0.8031	0.0182183	0.0169634	0.282908	3476	-0.121931	0.0792106	0.125665	165
N-CDase	-0.0407893	0.0353502	0.248903	798	-0.0670935	0.0319863	0.0362006	975	-0.0553	0.0237	0.01983	--	0.304	1	0.5811	-0.00250563	0.0169662	0.882601	3476	0.128892	0.0801947	0.109936	165
Dkk-4	-0.0350121	0.0354134	0.323125	798	0.0306251	0.0320435	0.339443	975	0.0011	0.0238	0.9638	-+	1.889	1	0.1693	0.00381102	0.0169661	0.822284	3476	-0.109067	0.0781862	0.164924	165
IL-5R-alpha	-0.0348545	0.0355021	0.326517	798	-0.0178807	0.0320534	0.577081	975	-0.0255	0.0238	0.2837	--	0.126	1	0.7227	0.000955987	0.0169662	0.955069	3476	0.0357654	0.0803859	0.656967	165
CNTN5	0.0310302	0.0355706	0.383278	798	-0.0175366	0.0320536	0.584435	975	0.0042	0.0238	0.8591	+-	1.029	1	0.3104	0.0237142	0.0169614	0.162165	3476	-0.11512	0.0771075	0.137375	165
ADAM 22	-0.0251709	0.0353151	0.476209	798	-0.0347213	0.0320392	0.278761	975	-0.0304	0.0237	0.2	--	0.04	1	0.8413	0.0421542	0.0169511	0.0129362	3476	-0.0707908	0.0793297	0.373515	165
GZMA	-0.025166	0.035419	0.477589	798	-0.0325159	0.0320416	0.310452	975	-0.0292	0.0238	0.219	--	0.024	1	0.8777	0.00706453	0.0169658	0.677144	3476	-0.0973501	0.0772593	0.209454	165
TMPRSS5	-0.0241531	0.0354602	0.495985	798	-0.0190769	0.0320527	0.551867	975	-0.0214	0.0238	0.369	--	0.011	1	0.9154	0.0410769	0.0169519	0.0154376	3476	-0.145712	0.0775052	0.0618892	165
NAAA	0.0234411	0.0354053	0.508113	798	-0.0488212	0.0320203	0.12766	975	-0.0163	0.0237	0.4923	+-	2.291	1	0.1301	-0.00330272	0.0169661	0.845666	3476	-0.0246474	0.0796504	0.757378	165
CPA2	-0.0205164	0.0353834	0.562193	798	0.00818539	0.0320575	0.798518	975	-0.0048	0.0238	0.8414	-+	0.361	1	0.5477	0.00792484	0.0169657	0.640451	3476	0.0254614	0.0774037	0.742621	165
GCP5	0.0169506	0.0355135	0.63328	798	-0.016961	0.0320539	0.59683	975	-0.0017	0.0238	0.9418	+-	0.502	1	0.4784	0.0251972	0.0169608	0.137472	3476	-0.00620972	0.0772732	0.936049	165
EZR	0.0167333	0.0353896	0.636464	798	-0.0526312	0.0320141	0.100499	975	-0.0214	0.0237	0.3671	+-	2.113	1	0.1461	-0.00983909	0.0169654	0.561986	3476	0.133427	0.07824	0.0900343	165
G-CSF	-0.016559	0.0355415	0.64141	798	-0.0317107	0.0320424	0.322592	975	-0.0249	0.0238	0.2951	--	0.1	1	0.7515	-0.01347	0.0169647	0.427247	3476	0.0384066	0.0773724	0.62029	165
GM-CSF-R-alpha	0.00767052	0.0354759	0.828873	798	-0.0761278	0.0319655	0.0174308	975	-0.0386	0.0237	0.1043	+-	3.079	1	0.07929	0.004036	0.0169661	0.811983	3476	-0.0985651	0.0789987	0.213937	165
Protein-PC2	0.00838116	0.0356471	0.81418	798	-0.0282601	0.0320457	0.378066	975	-0.0119	0.0238	0.618	+-	0.584	1	0.4446	-0.0117204	0.0169651	0.489702	3476	0.000897096	0.078696	0.990919	165
NTRK3	0.00600629	0.0354155	0.865372	798	-0.0290618	0.032045	0.36468	975	-0.0133	0.0238	0.5764	+-	0.539	1	0.4628	0.0402569	0.0169525	0.0176175	3476	-0.159533	0.0769329	0.0396837	165
RGMA	-0.00431437	0.0354509	0.903167	798	-0.0338774	0.0320401	0.290618	975	-0.0206	0.0238	0.3865	--	0.383	1	0.5361	0.0157825	0.0169641	0.352256	3476	-0.134621	0.0782408	0.0872211	165
