# Supplementary material for: Neurology-related protein biomarkers are associated with cognitive ability and brain volume in older age
Source: Nat Commun. 2020 Feb 10;11:800. doi: 10.1038/s41467-019-14161-7 (PMC7010796; doi:10.1038/s41467-019-14161-7)
Supplement: Supplementary file 5 — Supplementary Data 3 [file 41467_2019_14161_MOESM5_ESM.xlsx]

## Sheet: Sheet1
Supplementary Data 3. Association of proteins and protein-PC1-PC3 with general fluid cognitive ability in LBC1936, INTERVAL-Old and INTERVAL-Young. Meta-analysis of LBC1936 and INTERVAL-Old is also shown. Corrected for age, sex, smoking status and antihypertension medication use.
Protein	Beta_LBC1936	SE_LBC1936	P_LBC1936	N_LBC1936	Beta_INTERVAL_Old	SE_INTERVAL_Old	P_INTERVAL_Old	N_INTERVAL_Old	Effect_meta_LBC1936_INTERVAL_old	StdErr_meta_LBC1936_INTERVAL_old	P_meta_LBC1936_INTERVAL_old	Direction_meta_LBC1936_INTERVAL_old	HetChiSq_meta_LBC1936_INTERVAL_old	HetDf_meta_LBC1936_INTERVAL_old	HetP_meta_LBC1936_INTERVAL_old	Beta_INTERVAL_Young	SE_INTERVAL_Young	P_INTERVAL_Young	N_INTERVAL_Young
PVR	-0.167788	0.0349767	1.92171e-06	798	-0.0332458	0.0322067	0.302208	965	-0.095	0.0237	6.102e-05	--	8.007	1	0.004659	-0.0175922	0.0170721	0.302864	3432
EDA2R	-0.157151	0.0349263	7.82616e-06	798	-0.0303536	0.0322097	0.346237	965	-0.0886	0.0237	0.0001817	--	7.122	1	0.007612	-0.00868775	0.0170741	0.610906	3432
DDR1	-0.143238	0.0352591	5.33725e-05	798	-0.0560207	0.0321739	0.0819707	965	-0.0956	0.0238	5.71e-05	--	3.339	1	0.06767	0.0113141	0.0170736	0.50759	3432
EFNA4	-0.137246	0.0351594	0.000102822	798	-0.03599	0.0322037	0.264027	965	-0.0822	0.0237	0.0005388	--	4.51	1	0.03369	0.00213934	0.0170747	0.900299	3432
Siglec-9	-0.132221	0.0351509	0.000181262	798	-0.0241672	0.0322151	0.453329	965	-0.0735	0.0237	0.001971	--	5.136	1	0.02344	-0.021273	0.0170708	0.212789	3432
TNFRSF12A	-0.130746	0.0351554	0.00021396	798	-0.0258825	0.0322138	0.421907	965	-0.0737	0.0238	0.001903	--	4.837	1	0.02786	-0.00752451	0.0170742	0.659462	3432
UNC5C	-0.122237	0.035166	0.000536497	798	-0.0123215	0.0322221	0.702253	965	-0.0625	0.0238	0.008533	--	5.311	1	0.02119	-0.0024221	0.0170746	0.887204	3432
RSPO1	-0.122631	0.0354447	0.00056939	798	-0.0556157	0.0321747	0.0842093	965	-0.0859	0.0238	0.0003118	--	1.96	1	0.1615	-0.00118888	0.0170747	0.944493	3432
SCARB2	-0.120215	0.0351944	0.000668282	798	-0.00944475	0.0322231	0.769505	965	-0.06	0.0238	0.01164	--	5.389	1	0.02027	0.00826881	0.0170741	0.628211	3432
CPM	-0.120002	0.0353731	0.000726826	798	-0.0528108	0.0321796	0.101098	965	-0.0832	0.0238	0.0004708	--	1.974	1	0.16	-0.0257242	0.017069	0.131886	3432
LAYN	-0.118615	0.0351118	0.000765064	798	-0.0054055	0.0322241	0.866817	965	-0.0572	0.0237	0.01605	--	5.643	1	0.01753	0.0202326	0.0170712	0.236024	3432
Protein-PC1	-0.118818	0.0352447	0.000784419	798	-0.0470617	0.0321888	0.144054	965	-0.0797	0.0238	0.0007993	--	2.26	1	0.1328	0.0145237	0.0170729	0.395002	3432
VWC2	-0.117968	0.0351552	0.000829361	798	-0.0481782	0.0321871	0.134769	965	-0.08	0.0237	0.0007517	--	2.144	1	0.1431	-0.0112245	0.0170736	0.510958	3432
CLM-6	-0.118138	0.0353344	0.00086614	798	-0.0340331	0.0322059	0.290897	965	-0.0722	0.0238	0.002419	--	3.095	1	0.07855	-0.0195785	0.0170714	0.251521	3432
CDH6	-0.11733	0.0352796	0.000922294	798	-0.0141305	0.0322213	0.66109	965	-0.0611	0.0238	0.01027	--	4.665	1	0.03078	0.023691	0.0170699	0.165264	3432
SKR3	-0.11648	0.0351939	0.000976141	798	-0.0274939	0.0322124	0.393584	965	-0.0681	0.0238	0.004181	--	3.479	1	0.06216	0.0137329	0.0170731	0.421244	3432
MSR1	-0.114717	0.0353626	0.0012277	798	-0.0385484	0.0322006	0.231549	965	-0.0731	0.0238	0.002146	--	2.536	1	0.1112	-0.0233962	0.01707	0.17059	3432
N2DL-2	-0.112168	0.0351324	0.00146479	798	-0.0176625	0.0322195	0.583686	965	-0.0608	0.0237	0.01041	--	3.93	1	0.04742	-0.00418681	0.0170745	0.80631	3432
PRTG	-0.111084	0.0352966	0.00170998	798	-0.0345368	0.0322053	0.283812	965	-0.0693	0.0238	0.003575	--	2.567	1	0.1091	0.0222297	0.0170705	0.192924	3432
PLXNB1	-0.105577	0.035311	0.00287655	798	-0.0127359	0.0322219	0.692742	965	-0.0549	0.0238	0.02104	--	3.772	1	0.05212	0.00262394	0.0170746	0.877875	3432
SIGLEC1	-0.106131	0.0355067	0.00288452	798	-0.0762779	0.0321307	0.0177923	965	-0.0897	0.0238	0.000166	--	0.389	1	0.533	-0.0178531	0.017072	0.295747	3432
THY 1	-0.104784	0.0352998	0.00308328	798	-0.0357555	0.0322039	0.267155	965	-0.0671	0.0238	0.00479	--	2.087	1	0.1486	0.0211256	0.0170709	0.215979	3432
SCARA5	-0.104405	0.0352981	0.00319017	798	-0.0112569	0.0322225	0.726903	965	-0.0536	0.0238	0.02431	--	3.798	1	0.0513	-0.000813228	0.0170747	0.962016	3432
GFR-alpha-1	-0.101289	0.0351666	0.00408008	798	-0.0323703	0.0322077	0.315126	965	-0.0638	0.0238	0.00722	--	2.089	1	0.1484	0.00600222	0.0170744	0.725209	3432
Nr-CAM	-0.0997665	0.0354049	0.00495414	798	-0.0833415	0.0321124	0.00959457	965	-0.0908	0.0238	0.0001359	--	0.118	1	0.7311	0.0200148	0.0170713	0.241108	3432
SCARF2	-0.0959795	0.0352755	0.00665345	798	-0.00923639	0.0322232	0.774451	965	-0.0487	0.0238	0.04069	--	3.296	1	0.06944	0.0228583	0.0170702	0.180635	3432
NEP	-0.0947739	0.0352863	0.0073851	798	-0.0480303	0.0321874	0.135971	965	-0.0693	0.0238	0.003585	--	0.958	1	0.3277	0.0317444	0.0170661	0.0629586	3432
MANF	-0.0947826	0.035494	0.00773101	798	-0.0145511	0.0322211	0.651658	965	-0.0508	0.0239	0.03323	--	2.801	1	0.0942	0.00570613	0.0170744	0.738255	3432
sFRP-3	-0.0932276	0.0354645	0.00873496	798	-0.0730679	0.0321384	0.0232132	965	-0.0822	0.0238	0.0005608	--	0.177	1	0.6736	0.000702089	0.0170747	0.967204	3432
NMNAT1	0.0917102	0.0352741	0.00949705	798	-0.0186919	0.0322189	0.561948	965	0.0315	0.0238	0.1852	+-	5.34	1	0.02084	-0.00555754	0.0170744	0.744831	3432
PDGF-R-alpha	-0.0868206	0.0353409	0.0142359	798	-0.0459095	0.0321906	0.154141	965	-0.0645	0.0238	0.006756	--	0.732	1	0.3921	0.0276237	0.0170682	0.105661	3432
ROBO2	-0.0853868	0.0354727	0.0163061	798	-0.06803	0.0321499	0.0345987	965	-0.0759	0.0238	0.001451	--	0.131	1	0.7169	0.0297941	0.0170671	0.0809526	3432
NRP2	-0.0846703	0.0353508	0.0168441	798	-0.038593	0.0322005	0.231009	965	-0.0595	0.0238	0.01246	--	0.929	1	0.3352	0.0236105	0.0170699	0.166704	3432
CTSS	-0.081994	0.0353862	0.0207502	798	-0.00246636	0.0322245	0.939008	965	-0.0385	0.0238	0.1059	--	2.761	1	0.09658	-0.0232416	0.0170701	0.173433	3432
GDNF	-0.0821698	0.0354904	0.0208516	798	-0.0552028	0.0321754	0.0865419	965	-0.0674	0.0238	0.004711	--	0.317	1	0.5735	0.00330229	0.0170746	0.846654	3432
SMOC2	-0.0761525	0.0352993	0.0312783	798	-0.0248452	0.0322146	0.440754	965	-0.0482	0.0238	0.04298	--	1.153	1	0.283	-0.00450651	0.0170745	0.791848	3432
EPHB6	-0.0735274	0.0352524	0.0373199	798	-0.0308432	0.0322092	0.33851	965	-0.0503	0.0238	0.03453	--	0.799	1	0.3714	0.0223112	0.0170704	0.191297	3432
CTSC	-0.0734451	0.0353975	0.0383195	798	0.0116898	0.0322223	0.716844	965	-0.0269	0.0238	0.2591	-+	3.163	1	0.07531	-0.000146317	0.0170747	0.993163	3432
CRTAM	-0.0727742	0.0354786	0.0405727	798	-0.0286728	0.0322113	0.373608	965	-0.0486	0.0238	0.04156	--	0.847	1	0.3574	0.0184649	0.0170718	0.279504	3432
MDGA1	-0.0699839	0.03537	0.048203	798	-0.0359426	0.0322037	0.264658	965	-0.0514	0.0238	0.03098	--	0.506	1	0.4767	0.013341	0.0170732	0.434619	3432
CLEC1B	-0.0698903	0.0355818	0.0498531	798	-0.0195867	0.0322184	0.543374	965	-0.0422	0.0239	0.07689	--	1.098	1	0.2947	0.00275794	0.0170746	0.871691	3432
WFIKKN1	0.0695947	0.035473	0.0501216	798	0.00983927	0.032223	0.760166	965	0.0369	0.0239	0.1223	++	1.555	1	0.2124	-0.00555697	0.0170744	0.744856	3432
CADM3	-0.0683487	0.0353106	0.0532654	798	0.00784721	0.0322236	0.807651	965	-0.0268	0.0238	0.2606	-+	2.541	1	0.111	0.0340716	0.0170648	0.0459469	3432
NTRK2	-0.0685042	0.0355596	0.0544022	798	-0.0255552	0.032214	0.427802	965	-0.0449	0.0239	0.05993	--	0.801	1	0.3707	0.0239307	0.0170698	0.161026	3432
CD38	-0.0668079	0.0354204	0.0596395	798	0.0273688	0.0322125	0.39574	965	-0.0153	0.0238	0.5219	-+	3.869	1	0.04918	0.00696659	0.0170743	0.683287	3432
gal-8	-0.0660031	0.0355712	0.0638917	798	-0.00478894	0.0322242	0.88189	965	-0.0324	0.0239	0.1751	--	1.627	1	0.2022	0.0254417	0.0170692	0.136183	3432
GDNFR-alpha-3	-0.0656216	0.0353928	0.0640953	798	-0.0342776	0.0322056	0.287443	965	-0.0485	0.0238	0.04185	--	0.429	1	0.5125	0.0206036	0.0170711	0.227542	3432
FcRL2	-0.0661073	0.0357656	0.0649223	798	-0.0244804	0.0322149	0.447495	965	-0.0431	0.0239	0.0716	--	0.748	1	0.3872	-0.0173723	0.0170721	0.308948	3432
TNFRSF21	-0.0643792	0.0354278	0.0695631	798	-0.0276416	0.0322122	0.391047	965	-0.0443	0.0238	0.06326	--	0.589	1	0.4429	0.00986869	0.0170739	0.563302	3432
CLEC10A	-0.0644672	0.0355394	0.0700593	798	-0.0566146	0.0321729	0.0787762	965	-0.0602	0.0239	0.01167	--	0.027	1	0.8699	-0.0146758	0.0170729	0.39007	3432
DRAXIN	-0.063719	0.0354664	0.0727781	798	0.00263743	0.0322244	0.934786	965	-0.0274	0.0239	0.2511	-+	1.918	1	0.1661	0.0110541	0.0170737	0.517394	3432
CD200	-0.063486	0.0354004	0.0732934	798	-0.0293009	0.0322107	0.363228	965	-0.0448	0.0238	0.06014	--	0.51	1	0.4751	0.0204474	0.0170711	0.231087	3432
ADAM 23	-0.0632651	0.0354679	0.0748483	798	-0.0395668	0.0321993	0.219444	965	-0.0503	0.0238	0.03496	--	0.245	1	0.6208	0.000476252	0.0170747	0.97775	3432
CLM-1	-0.0610709	0.0353888	0.0847874	798	-0.0224861	0.0322164	0.485365	965	-0.04	0.0238	0.09338	--	0.65	1	0.4201	-0.0101539	0.0170738	0.55208	3432
SMPD1	-0.061153	0.0355366	0.0856675	798	-0.059937	0.0321666	0.06272	965	-0.0605	0.0238	0.0112	--	0.001	1	0.9798	0.0105185	0.0170737	0.537893	3432
Beta-NGF	-0.0592284	0.0355948	0.0965136	798	-0.0316314	0.0322084	0.326304	965	-0.0441	0.0239	0.06509	--	0.33	1	0.5654	0.00459335	0.0170745	0.787932	3432
SPOCK1	-0.0587615	0.0355252	0.0985052	798	-0.085239	0.0321073	0.00806606	965	-0.0733	0.0238	0.002079	--	0.306	1	0.5803	0.0150144	0.0170728	0.379225	3432
MATN3	-0.0582363	0.0352641	0.099044	798	-0.0448298	0.0321922	0.164071	965	-0.0509	0.0238	0.0322	--	0.079	1	0.7789	0.00570335	0.0170744	0.738378	3432
BCAN	0.0572925	0.0354534	0.106491	798	-0.0142107	0.0322213	0.659288	965	0.0181	0.0238	0.447	+-	2.228	1	0.1356	0.0569015	0.017047	0.000853096	3432
Protein-PC3	0.0610755	0.0355638	0.0863045	798	-0.00627961	0.0322239	0.845532	965	0.0241	0.0239	0.3131	+-	1.97	1	0.1605	0.0633201	0.0170404	0.000205729	3432
LAIR-2	-0.0554664	0.0353885	0.117429	798	-0.0234688	0.0322157	0.46649	965	-0.038	0.0238	0.111	--	0.447	1	0.5037	0.00126961	0.0170747	0.940731	3432
NBL1	-0.0552877	0.0354095	0.118832	798	-0.012972	0.0322218	0.687343	965	-0.0321	0.0238	0.1775	--	0.781	1	0.3768	0.0157566	0.0170726	0.356114	3432
JAM-B	-0.0542608	0.0353421	0.125107	798	-0.0406189	0.032198	0.207421	965	-0.0468	0.0238	0.04924	--	0.081	1	0.7754	0.00103284	0.0170747	0.951769	3432
LAT	-0.0537712	0.0356641	0.132025	798	-0.012938	0.0322219	0.688121	965	-0.0313	0.0239	0.1906	--	0.722	1	0.3956	0.0102807	0.0170738	0.547127	3432
LXN	-0.0505606	0.0356228	0.156193	798	-0.029962	0.0322101	0.352497	965	-0.0392	0.0239	0.1006	--	0.184	1	0.668	-0.00841551	0.0170741	0.622127	3432
RGMB	-0.048601	0.0353609	0.169695	798	-0.00607459	0.032224	0.850515	965	-0.0254	0.0238	0.2868	--	0.79	1	0.3741	0.011616	0.0170735	0.496328	3432
CD200R1	-0.0485822	0.0355592	0.172251	798	-0.0417601	0.0321964	0.194927	965	-0.0448	0.0239	0.06032	--	0.02	1	0.8869	-0.00143185	0.0170747	0.933174	3432
N-CDase	-0.0468043	0.0353424	0.185781	798	-0.065106	0.0321562	0.0431758	965	-0.0568	0.0238	0.0169	--	0.147	1	0.7017	-0.00235098	0.0170746	0.890495	3432
IL12	-0.0463396	0.0356453	0.193971	798	-0.00957321	0.0322231	0.766461	965	-0.0261	0.0239	0.2748	--	0.585	1	0.4442	-0.00198033	0.0170747	0.907675	3432
KYNU	-0.0459164	0.0355656	0.197066	798	-0.0679478	0.0321501	0.0348185	965	-0.058	0.0238	0.01495	--	0.211	1	0.6459	-0.010552	0.0170737	0.5366	3432
Alpha-2-MRAP	-0.0459113	0.0355865	0.197379	798	-0.0487476	0.0321862	0.130215	965	-0.0475	0.0239	0.04674	--	0.003	1	0.9529	0.0152297	0.0170727	0.372429	3432
FLRT2	-0.0456316	0.0354092	0.197879	798	-0.0561908	0.0321736	0.0810453	965	-0.0514	0.0238	0.03083	--	0.049	1	0.8253	0.021874	0.0170706	0.200146	3432
PLXNB3	-0.0455789	0.0356085	0.200918	798	-0.0480967	0.0321873	0.13543	965	-0.047	0.0239	0.0492	--	0.003	1	0.9582	0.0228596	0.0170702	0.180611	3432
CDH3	-0.0430578	0.035536	0.225999	798	-0.0310029	0.0322091	0.336015	965	-0.0364	0.0239	0.1268	--	0.063	1	0.8015	-0.00042216	0.0170747	0.980276	3432
BMP-4	-0.0434102	0.0358801	0.226688	798	0.0165451	0.0322201	0.607718	965	-0.0102	0.024	0.6699	-+	1.546	1	0.2138	-0.0161929	0.0170725	0.342951	3432
NCAN	0.0419566	0.0354698	0.237209	798	-0.0229128	0.0322161	0.477118	965	0.0064	0.0238	0.7881	+-	1.833	1	0.1758	0.068539	0.0170345	5.85693e-05	3432
TN-R	0.0373584	0.0355093	0.293084	798	-0.0118271	0.0322223	0.713665	965	0.0104	0.0239	0.6634	+-	1.052	1	0.305	0.0502858	0.0170531	0.00321186	3432
Dkk-4	-0.0354302	0.0354192	0.317464	798	0.031845	0.0322082	0.323047	965	0.0014	0.0238	0.9533	-+	1.975	1	0.1599	0.00475854	0.0170745	0.780498	3432
IL-5R-alpha	-0.0350566	0.0355066	0.323782	798	-0.0213294	0.0322172	0.508098	965	-0.0275	0.0239	0.2486	--	0.082	1	0.7746	0.000452552	0.0170747	0.978857	3432
TMPRSS5	-0.0311758	0.0354511	0.379449	798	-0.0144074	0.0322212	0.654875	965	-0.022	0.0238	0.3563	--	0.123	1	0.7263	0.0429188	0.017059	0.0119179	3432
GZMA	-0.0309276	0.0354095	0.382694	798	-0.032901	0.0322071	0.307253	965	-0.032	0.0238	0.1791	--	0.002	1	0.9671	0.0066589	0.0170743	0.696564	3432
GDF-8	0.0308242	0.0354626	0.384998	798	-0.0229884	0.032216	0.475666	965	0.0013	0.0238	0.9551	+-	1.262	1	0.2614	-0.00329723	0.0170746	0.846886	3432
CPA2	-0.0283181	0.035378	0.423692	798	0.0117751	0.0322223	0.714868	965	-0.0064	0.0238	0.7881	-+	0.702	1	0.4021	0.0086859	0.0170741	0.610982	3432
ADAM 22	-0.0255245	0.0353286	0.470206	798	-0.0271967	0.0322126	0.398718	965	-0.0264	0.0238	0.2667	--	0.001	1	0.9721	0.0396459	0.0170613	0.0201979	3432
NTRK3	-0.024625	0.0354018	0.48689	798	-0.0308012	0.0322093	0.33917	965	-0.028	0.0238	0.2398	--	0.017	1	0.8973	0.0367937	0.0170631	0.0311276	3432
GM-CSF-R-alpha	0.0186098	0.0354747	0.600011	798	-0.0838736	0.032111	0.00914178	965	-0.0377	0.0238	0.1131	+-	4.587	1	0.03221	0.00461416	0.0170745	0.786995	3432
GCP5	0.0129234	0.0355162	0.716049	798	-0.00943646	0.0322231	0.769702	965	0.0007	0.0239	0.978	+-	0.217	1	0.641	0.0220657	0.0170705	0.196229	3432
G-CSF	-0.0123682	0.0355369	0.727903	798	-0.0243907	0.032215	0.449161	965	-0.019	0.0239	0.4268	--	0.063	1	0.8021	-0.0131138	0.0170732	0.442486	3432
RGMA	-0.0121827	0.0354596	0.731264	798	-0.0333857	0.0322066	0.300177	965	-0.0238	0.0238	0.3181	--	0.196	1	0.658	0.0119425	0.0170735	0.484301	3432
CNTN5	0.0116626	0.0355672	0.743071	798	-0.0125387	0.032222	0.697262	965	-0.0016	0.0239	0.9456	+-	0.254	1	0.6141	0.01964	0.0170714	0.250034	3432
NAAA	0.00997522	0.0354312	0.778371	798	-0.0450171	0.0321919	0.162315	965	-0.0201	0.0238	0.3977	+-	1.32	1	0.2507	-0.0067115	0.0170743	0.694288	3432
EZR	0.00888606	0.0354016	0.801873	798	-0.0581226	0.0321701	0.0711164	965	-0.0278	0.0238	0.2427	+-	1.962	1	0.1613	-0.0106912	0.0170737	0.531238	3432
Protein-PC2	-0.00156423	0.0356765	0.965039	798	-0.0291426	0.0322109	0.365828	965	-0.0168	0.0239	0.4834	--	0.329	1	0.5661	-0.0106271	0.0170737	0.533705	3432
