# Supplementary material for: Neurology-related protein biomarkers are associated with cognitive ability and brain volume in older age
Source: Nat Commun. 2020 Feb 10;11:800. doi: 10.1038/s41467-019-14161-7 (PMC7010796; doi:10.1038/s41467-019-14161-7)
Supplement: Supplementary file 6 — Supplementary Data 4 [file 41467_2019_14161_MOESM6_ESM.xlsx]

## Sheet: Sheet1
Supplementary Data 4. Association of proteins and protein-PC1-PC3 with brain variables in LBC1936. Corrected for age and sex.
Protein	Beta brain vol	SE brain vol	P brain vol	N brain vol	Beta GM vol	SE GM vol	P GM vol	N GM vol	Beta NAWM vol	SE NAWM vol	P NAWM vol	N NAWM vol	Beta WMH vol	SE WMH vol	P WMH vol	N WMH vol	Beta gFA	SE gFA	P gFA	N gFA	Beta gMD	SE gMD	P gMD	N gMD	Beta PVS	SE PVS	P PVS	N PVS
NCAN	0.284233	0.0388689	8.45063e-13	600	0.219869	0.0395607	4.11953e-08	600	0.159077	0.0400447	7.97948e-05	600	-0.00760055	0.040269	0.850356	617	0.139843	0.0393944	0.000414751	621	-0.0526824	0.039737	0.185403	621	-0.00420486	0.0399551	0.916219	635
BCAN	0.248729	0.0384142	1.97987e-10	600	0.226011	0.0386483	8.19586e-09	600	0.181857	0.0390359	3.92466e-06	600	-0.0361355	0.0392335	0.357392	617	0.0690684	0.0390367	0.0773331	621	-0.0545614	0.0390738	0.163104	621	0.0079937	0.0388644	0.837106	635
Protein-PC3	0.232529	0.0404406	1.42501e-08	600	0.22404	0.0405207	4.81562e-08	600	0.152454	0.041073	0.000225038	600	-0.00481271	0.041184	0.90701	617	0.175694	0.040797	1.92794e-05	621	-0.0968682	0.0412202	0.0190855	621	-0.0655599	0.0406869	0.107607	635
EDA2R	-0.206232	0.0401926	3.89944e-07	600	-0.161782	0.0405315	7.38102e-05	600	-0.152752	0.04059	0.000184212	600	0.0735023	0.0404953	0.0699982	617	-0.0809989	0.040363	0.0452098	621	0.0372854	0.0404664	0.357205	621	0.0306805	0.0401517	0.445084	635
MSR1	-0.158052	0.0393352	6.61603e-05	600	-0.126693	0.0395245	0.00142046	600	-0.0810709	0.0397246	0.0417066	600	0.0162987	0.0396271	0.680995	617	-0.0939399	0.0392423	0.0169697	621	-0.0311878	0.0394036	0.428957	621	0.027643	0.0391228	0.480094	635
CLM-1	-0.162765	0.041037	8.18462e-05	600	-0.178212	0.0409295	1.57167e-05	600	-0.0558934	0.0415104	0.178654	600	0.014517	0.0410556	0.723765	617	-0.0642593	0.0406768	0.114674	621	0.0307814	0.0407399	0.450202	621	0.0398828	0.0403378	0.323178	635
SKR3	-0.151839	0.0410712	0.00023825	600	-0.117178	0.0412605	0.00466553	600	-0.0877541	0.0413826	0.0343701	600	0.0380053	0.0409987	0.354296	617	-0.117536	0.0409174	0.00421155	621	0.00992656	0.0411873	0.809627	621	0.0580297	0.0406903	0.154323	635
SCARB2	-0.137475	0.04159	0.00100489	600	-0.120386	0.0416785	0.00401175	600	-0.0258959	0.0419549	0.537316	600	0.0205906	0.0412769	0.61807	617	-0.0709468	0.0409879	0.083964	621	-0.042316	0.0410517	0.303039	621	0.0405608	0.0407242	0.319637	635
TN-R	0.125473	0.0399775	0.00178123	600	0.119337	0.0400089	0.00297302	600	0.133835	0.0399322	0.000854236	600	-0.0091668	0.0397526	0.817705	617	0.080894	0.0395767	0.0413782	621	-0.0743595	0.0395974	0.0608663	621	-0.0314067	0.0392071	0.423405	635
GFR-alpha-1	-0.128526	0.0410587	0.00183147	600	-0.112185	0.0411387	0.00657899	600	-0.0693887	0.0412964	0.0934284	600	0.0483416	0.0407515	0.23598	617	-0.0772495	0.0404207	0.0564485	621	0.0128955	0.0405365	0.7505	621	0.0478997	0.0401878	0.233749	635
NTRK3	0.127134	0.041236	0.00214314	600	0.121383	0.041265	0.00339205	600	0.0791795	0.0414362	0.0564979	600	0.0255968	0.0408224	0.530873	617	0.0870272	0.0404262	0.0317248	621	-0.0435568	0.0405395	0.283049	621	0.0080329	0.0403104	0.842111	635
PVR	-0.120969	0.0406894	0.00306788	600	-0.0850766	0.0408411	0.037665	600	-0.122861	0.0406799	0.0026339	600	0.0670043	0.0403835	0.0975855	617	-0.00803789	0.0406417	0.843287	621	-0.0142977	0.0406389	0.72509	621	0.0125551	0.0399865	0.753638	635
CNTN5	0.117682	0.0399729	0.00336516	600	0.0972197	0.0400647	0.0155371	600	0.141877	0.0398413	0.000398727	600	-0.0450394	0.0398489	0.25881	617	0.141235	0.0400322	0.000449655	621	-0.123819	0.0401252	0.00212065	621	-0.0896945	0.0394192	0.0232152	635
SIGLEC1	-0.114447	0.0403281	0.00469528	600	-0.0997835	0.0403932	0.0137776	600	-0.0349049	0.0405736	0.389977	600	0.0142316	0.0402263	0.723618	617	-0.0318285	0.0405402	0.43269	621	-0.0177861	0.0405541	0.661121	621	0.0273761	0.0397493	0.491252	635
Beta-NGF	-0.118369	0.0420732	0.00506296	600	-0.0626602	0.0422731	0.138795	600	-0.0826292	0.0422157	0.0507759	600	-0.0321296	0.0412776	0.436645	617	-0.0279988	0.0412298	0.497334	621	-0.00937738	0.0412434	0.820214	621	0.0513016	0.0407694	0.208734	635
EFNA4	-0.11487	0.0411339	0.00539596	600	-0.125456	0.0410821	0.00236012	600	-0.0300486	0.041383	0.468056	600	0.0405139	0.0407226	0.320189	617	-0.086983	0.0406873	0.0329206	621	0.0221569	0.0408275	0.587534	621	0.0534425	0.0402793	0.185054	635
TNFRSF12A	-0.111477	0.0408453	0.0065347	600	-0.0970225	0.0409069	0.018018	600	-0.0692428	0.0410012	0.0917794	600	0.0739244	0.0404093	0.0678253	617	-0.105177	0.0404367	0.0095168	621	0.00319651	0.0406569	0.937359	621	0.110715	0.0398292	0.00560164	635
CLM-6	-0.110287	0.0407558	0.00700332	600	-0.141185	0.0405961	0.000542285	600	-0.0234459	0.0409934	0.567575	600	0.00164361	0.0403982	0.96756	617	-0.0962474	0.0400232	0.0164744	621	-0.0248647	0.0401973	0.536429	621	0.0139127	0.0398671	0.727223	635
IL12	-0.110174	0.0412766	0.00781061	600	-0.0464738	0.0414782	0.262977	600	-0.0491918	0.041473	0.236047	600	-0.0735647	0.0408061	0.0719113	617	-0.0667912	0.0406929	0.101234	621	-0.017568	0.0407753	0.666727	621	-0.0270088	0.0401924	0.501836	635
LAYN	-0.110006	0.0418489	0.00879296	600	-0.107674	0.041859	0.0103428	600	-0.0389273	0.0420598	0.355068	600	0.0118943	0.0414584	0.774288	617	-0.0664893	0.0412409	0.107425	621	0.0056827	0.0413268	0.890675	621	0.0389403	0.0410508	0.343192	635
G-CSF	-0.104774	0.0407145	0.0103108	600	-0.0320194	0.0409183	0.434219	600	-0.0543472	0.0408789	0.1842	600	-0.0410227	0.040335	0.30953	617	-0.0401055	0.0399771	0.31615	621	-0.0222541	0.0399996	0.578167	621	-0.0138397	0.0396214	0.726982	635
WFIKKN1	0.0865961	0.0400036	0.0308049	600	0.0766557	0.0400375	0.0560206	600	0.111952	0.0398982	0.00518046	600	-0.0298048	0.0397991	0.454216	617	0.0685676	0.0395408	0.0833984	621	-0.0869544	0.0394823	0.0280075	621	-0.00805108	0.039435	0.838294	635
GDF-8	0.0868897	0.0401796	0.030973	600	0.0629638	0.0402542	0.11831	600	0.0608038	0.0402597	0.131498	600	-0.00760775	0.0399809	0.849149	617	0.0795398	0.0399049	0.0466744	621	-0.0595238	0.0399612	0.136854	621	0.0192114	0.0396009	0.627756	635
SCARF2	-0.0870316	0.0411087	0.0346627	600	-0.0566568	0.0411974	0.169568	600	-0.0264145	0.0412483	0.522172	600	0.0297034	0.0409994	0.469045	617	-0.0101862	0.04094	0.803591	621	-0.0367486	0.0409154	0.369449	621	-0.0100852	0.0406052	0.803927	635
NTRK2	0.0862651	0.0408672	0.0351986	600	0.0739646	0.0409075	0.0710944	600	0.0555083	0.0409563	0.175832	600	0.0102263	0.0405242	0.800854	617	0.0294277	0.0402614	0.465107	621	-0.0742153	0.0401682	0.0651351	621	-0.0165255	0.0401387	0.680691	635
RSPO1	-0.0849322	0.0410844	0.0391391	600	-0.080468	0.0410994	0.0507081	600	-0.0777761	0.0411081	0.0589752	600	0.0209262	0.0408015	0.608221	617	-0.0979289	0.0402496	0.0152548	621	0.0593043	0.0403713	0.142349	621	0.0635422	0.0403036	0.115389	635
CD200	0.0849358	0.0413636	0.0404689	600	0.10488	0.041287	0.0113283	600	0.0416836	0.0414742	0.31528	600	-0.00106962	0.0407056	0.979045	617	0.00480175	0.0407498	0.906237	621	0.00732213	0.0407492	0.857457	621	-0.0186623	0.0402568	0.643106	635
CTSS	-0.083365	0.0406034	0.0404924	600	-0.0615922	0.0406684	0.130427	600	-0.0624161	0.0406663	0.125352	600	0.032425	0.0402509	0.420801	617	-0.0318573	0.0399555	0.42557	621	0.00848681	0.0399745	0.831939	621	0.00445189	0.0397393	0.910837	635
N2DL-2	-0.0757366	0.0405471	0.0622699	600	-0.0456113	0.0406225	0.261969	600	-0.0466198	0.0406205	0.251555	600	-0.00165658	0.0401853	0.967131	617	-0.0668609	0.0403365	0.0979094	621	-0.0653145	0.0403406	0.10594	621	0.00395842	0.0397825	0.920772	635
RGMA	0.0750613	0.0404183	0.0637868	600	0.066117	0.0404444	0.102625	600	0.0650466	0.0404473	0.108323	600	-0.00741456	0.0400757	0.853279	617	0.0822016	0.0396744	0.038688	621	-0.0488967	0.0397632	0.219278	621	-0.00646756	0.039756	0.870821	635
GCP5	0.0761316	0.0412012	0.065125	600	0.0496955	0.0412687	0.228991	600	0.0748317	0.0412052	0.0698598	600	-0.0707192	0.0405217	0.0814464	617	0.0627806	0.0406633	0.12312	621	-0.0350122	0.0407172	0.390184	621	-0.0200539	0.0398151	0.614664	635
PDGF-R-alpha	-0.0695699	0.0410102	0.0903299	600	-0.0579261	0.0410405	0.158635	600	-0.0157332	0.0411037	0.702028	600	0.0517492	0.0404416	0.201167	617	-0.00888725	0.0403949	0.825937	621	-0.0298708	0.0403786	0.459722	621	-0.00809124	0.0401016	0.840163	635
FLRT2	-0.0685009	0.0408264	0.0938974	600	-0.0302455	0.0409037	0.459935	600	-0.0112072	0.0409199	0.78427	600	-0.0051981	0.040575	0.898103	617	-0.017363	0.0404159	0.66763	621	-0.0851437	0.0402768	0.0349177	621	0.0477307	0.0399743	0.232912	635
THY 1	-0.0677708	0.0411515	0.100112	600	-0.0506956	0.0411926	0.21892	600	-0.0512688	0.0411914	0.213749	600	0.0559329	0.0404133	0.166854	617	-0.0540762	0.0400303	0.177227	621	-0.0397032	0.0400575	0.321997	621	0.0394257	0.0399606	0.324209	635
UNC5C	-0.0665176	0.0409866	0.105136	600	-0.046941	0.0410319	0.253076	600	-0.0159098	0.0410716	0.698622	600	-0.00170905	0.0405894	0.966428	617	-0.0234489	0.0406503	0.564255	621	-0.0395186	0.0406302	0.331111	621	-0.0150763	0.0402636	0.708203	635
CLEC10A	-0.063171	0.0411848	0.125597	600	-0.0732875	0.0411567	0.07547	600	-0.0357612	0.0412398	0.386206	600	-0.0405011	0.0407458	0.320616	617	-0.00181197	0.0408521	0.964636	621	-0.0428333	0.0408158	0.294391	621	0.0456677	0.0404427	0.259244	635
NAAA	0.0609323	0.0412651	0.140308	600	0.0491367	0.0412914	0.23452	600	-0.000552615	0.0413403	0.989339	600	0.00711658	0.0407581	0.861447	617	0.0283621	0.0405432	0.48447	621	0.0201565	0.0405511	0.619321	621	-0.0347451	0.040063	0.386126	635
GDNF	-0.0594207	0.040444	0.142302	600	-0.0581486	0.0404471	0.151058	600	-0.0569576	0.04045	0.159621	600	0.0784319	0.0398469	0.0494786	617	0.0179827	0.0398256	0.65176	621	-0.00388822	0.0398318	0.922269	621	0.0617063	0.0393541	0.117386	635
NEP	-0.0580409	0.0412346	0.159776	600	-0.0370637	0.0412751	0.369564	600	-0.0547795	0.0412421	0.184604	600	0.0460556	0.0408298	0.259764	617	0.000852881	0.0407139	0.983294	621	-0.0252121	0.0407013	0.535852	621	-0.00188128	0.0401317	0.962625	635
Protein_PC2	0.0633027	0.0407988	0.121291	600	0.0640749	0.0407968	0.116808	600	0.0246891	0.0408684	0.545998	600	-0.0253145	0.0404094	0.531252	617	0.0501809	0.0404267	0.214972	621	-0.0274818	0.0404619	0.497263	621	-0.0108982	0.0400263	0.785499	635
Siglec-9	-0.0569238	0.040939	0.164909	600	-0.0815444	0.0408693	0.0464695	600	-0.0275126	0.0409897	0.502347	600	0.0644805	0.0405652	0.11245	617	-0.016665	0.0407448	0.682674	621	-0.051717	0.0406972	0.204286	621	-0.0189021	0.040081	0.637376	635
CD38	-0.0580178	0.0418761	0.166427	600	-0.0461657	0.0419007	0.270997	600	-0.00797819	0.0419419	0.849201	600	-0.0278307	0.0413559	0.501227	617	-0.0402235	0.0413038	0.330514	621	-0.0143984	0.0413314	0.727685	621	0.0390601	0.0409973	0.341081	635
GDNFR-alpha-3	0.0566974	0.0412098	0.169391	600	0.0247015	0.0412626	0.549639	600	0.0755442	0.0411592	0.0669408	600	-0.00990864	0.0406047	0.807291	617	0.0469991	0.0399786	0.240204	621	-0.0363448	0.0399965	0.363862	621	-0.0041527	0.0400516	0.917453	635
ADAM 22	0.0542542	0.0403885	0.179681	600	0.0284916	0.0404326	0.481291	600	0.0727872	0.0403397	0.0716783	600	-0.013821	0.0399324	0.729379	617	0.0302602	0.0396948	0.446157	621	-0.0326929	0.0396917	0.410444	621	0.00108083	0.0396106	0.97824	635
Alpha-2-MRAP	-0.0520042	0.0404607	0.199184	600	-0.0422308	0.0404797	0.297251	600	-0.0539146	0.0404565	0.183152	600	0.044016	0.0398164	0.269387	617	-0.0317851	0.0397128	0.4238	621	0.031525	0.0397131	0.427605	621	0.0785076	0.0393206	0.0462959	635
CD200R1	0.0511056	0.0398366	0.20003	600	0.0454537	0.039848	0.254461	600	0.0609519	0.0398134	0.126313	600	-0.0175992	0.0393082	0.654511	617	-0.0320382	0.0394304	0.416803	621	-0.0590851	0.0393799	0.134024	621	0.00569493	0.0387308	0.883148	635
GM-CSF-R-alpha	-0.0505042	0.0399924	0.207137	600	-0.0601573	0.03997	0.132836	600	-0.0410715	0.0400104	0.305061	600	0.0216765	0.0394984	0.583345	617	0.0157241	0.0396672	0.691946	621	-0.000824058	0.0396722	0.983435	621	0.0297762	0.0392064	0.447852	635
CTSC	-0.0509845	0.0409496	0.213599	600	-0.0626829	0.0409224	0.126113	600	-0.00503367	0.0410021	0.902334	600	0.0202153	0.0406157	0.618859	617	-0.00926309	0.040367	0.818578	621	0.00771766	0.0403675	0.848444	621	0.0138987	0.0398733	0.727528	635
PLXNB1	-0.050733	0.0411997	0.21866	600	-0.0780366	0.0411283	0.0582575	600	0.00550169	0.0412513	0.893946	600	-0.0405491	0.0405464	0.317671	617	0.00068733	0.0401767	0.986356	621	0.0224895	0.0401666	0.575746	621	0.00776687	0.0400896	0.846443	635
SMPD1	-0.050131	0.0408566	0.220306	600	-0.0653556	0.0408206	0.109895	600	-0.0136394	0.0409042	0.738914	600	-0.00354945	0.0404778	0.930153	617	0.0166248	0.0402053	0.679385	621	-0.028897	0.0401941	0.472452	621	0.0203728	0.0397961	0.608879	635
TMPRSS5	0.0501059	0.0415283	0.228083	600	0.0617287	0.0415021	0.137446	600	0.00945753	0.041577	0.820136	600	-0.0111007	0.0409796	0.786572	617	0.0436584	0.0406164	0.282839	621	0.0113705	0.0406517	0.779797	621	0.0377994	0.0405543	0.351657	635
CPA2	0.0488482	0.0412412	0.236705	600	0.0466694	0.0412454	0.258296	600	0.0107434	0.0412872	0.794791	600	0.0292189	0.0405883	0.471869	617	0.0467507	0.0407354	0.251549	621	-0.0314105	0.0407591	0.441217	621	-0.001436	0.0402621	0.97156	635
ADAM 23	0.0448752	0.0404759	0.26801	600	0.0250065	0.0405046	0.537222	600	0.0212564	0.0405081	0.599956	600	-0.0120062	0.040034	0.764355	617	0.0757429	0.0397119	0.056943	621	-0.0278545	0.0398127	0.484416	621	0.0195166	0.0397134	0.623288	635
VWC2	-0.0446395	0.0407773	0.274082	600	-0.0652465	0.0407308	0.109707	600	-0.00518777	0.0408176	0.898907	600	0.0141817	0.0402752	0.724869	617	-0.0268185	0.0399465	0.502241	621	0.0121273	0.039958	0.76161	621	0.00462967	0.0399078	0.907682	635
Protein-PC1	-0.0449014	0.0409963	0.273846	600	-0.0354192	0.0410119	0.388136	600	-0.00813816	0.0410361	0.842864	600	0.0153382	0.0404435	0.704633	617	-0.0145853	0.040303	0.717557	621	-0.0473648	0.0402623	0.239885	621	0.0224549	0.0400654	0.575367	635
IL-5R-alpha	-0.0444208	0.0410585	0.279737	600	-0.0561402	0.0410345	0.171788	600	-0.0319144	0.0410779	0.437511	600	0.0257586	0.0404581	0.524574	617	0.0571267	0.0413295	0.167401	621	-0.0954401	0.0412151	0.0209029	621	-0.0272559	0.0399354	0.495173	635
LAT	0.0426722	0.0401112	0.287827	600	0.0220488	0.040139	0.582996	600	0.0339888	0.0401251	0.397294	600	-0.00410102	0.0396152	0.917583	617	-0.000894528	0.0397307	0.982045	621	0.000932338	0.0397307	0.981286	621	-0.00316668	0.0390683	0.935424	635
KYNU	-0.0412764	0.0406725	0.31059	600	-0.0407136	0.0406735	0.317238	600	0.0143877	0.0407033	0.723854	600	-0.0148193	0.0404117	0.713963	617	0.0189443	0.0401311	0.637051	621	-0.0646136	0.0400543	0.107221	621	0.0067103	0.0397449	0.865981	635
SMOC2	-0.0424924	0.0419766	0.31181	600	-0.0412762	0.0419786	0.325874	600	-0.0155125	0.0420077	0.712051	600	0.0195648	0.0413929	0.636623	617	-0.00568202	0.0410518	0.889961	621	-0.0647354	0.0409699	0.114601	621	0.0470469	0.040715	0.248315	635
LXN	0.0413546	0.0416538	0.321201	600	0.0803897	0.0415583	0.0535376	600	-0.012725	0.0416849	0.76027	600	-0.0361448	0.0411	0.379508	617	0.0748999	0.0406783	0.0660597	621	-0.0773382	0.0406709	0.0576928	621	0.0265832	0.0404762	0.511573	635
Dkk-4	-0.0403149	0.0412959	0.329339	600	-0.0139629	0.0413249	0.735571	600	-0.026599	0.0413145	0.519941	600	0.0074849	0.0405612	0.853656	617	-0.0114583	0.0407324	0.778569	621	-0.00249569	0.0407349	0.951167	621	-0.0122994	0.0401863	0.75966	635
PRTG	-0.0396713	0.0406726	0.329766	600	0.013094	0.0407015	0.747786	600	-0.0232259	0.0406939	0.568386	600	0.0419598	0.0402108	0.297129	617	0.0578057	0.0402123	0.151077	621	-0.0639029	0.0401973	0.112406	621	-0.0312698	0.0397087	0.431295	635
DDR1	-0.0381	0.0406978	0.349565	600	-0.0265116	0.0407132	0.51518	600	-0.0312846	0.0407076	0.442482	600	0.069443	0.0401553	0.0842465	617	-0.00149301	0.0400684	0.970289	621	-0.0549454	0.0400076	0.170133	621	0.0197192	0.0397672	0.62016	635
RGMB	0.03624	0.0410785	0.378016	600	0.0348301	0.0410805	0.396861	600	0.0548588	0.041044	0.181866	600	-0.0181385	0.0405294	0.654644	617	-0.000733857	0.0403683	0.985502	621	-0.0323133	0.0403474	0.42351	621	0.00315463	0.0402232	0.937512	635
TNFRSF21	-0.0362452	0.0413985	0.381643	600	-0.0513119	0.0413718	0.215365	600	-0.00490783	0.0414245	0.90573	600	0.00265021	0.0406924	0.948093	617	0.000306485	0.0405837	0.993977	621	-0.0398114	0.0405522	0.326615	621	0.0200497	0.0403127	0.619112	635
NMNAT1	0.0353952	0.0417043	0.396377	600	0.0428113	0.0416926	0.304914	600	-0.0250226	0.0417168	0.548852	600	0.0100015	0.0411796	0.808183	617	0.0137326	0.041201	0.739014	621	0.0350206	0.0411806	0.395424	621	0.0234042	0.0408182	0.566593	635
CLEC1B	-0.0338268	0.0406357	0.405492	600	-0.018282	0.0406524	0.653079	600	-0.0408463	0.0406249	0.315088	600	-0.0370881	0.0399875	0.354034	617	-0.0140796	0.0403967	0.727558	621	-0.0315731	0.0403807	0.434581	621	0.0183829	0.0395362	0.642117	635
CDH3	-0.0322923	0.0418367	0.440499	600	-0.0567015	0.0417933	0.175384	600	0.00545898	0.041857	0.896278	600	0.00611493	0.0412974	0.882336	617	-0.0207387	0.0409866	0.613045	621	-0.0209331	0.0409865	0.609721	621	0.0442292	0.040843	0.279262	635
CPM	-0.0303903	0.0406876	0.455407	600	-0.0031988	0.0407064	0.937391	600	-0.0529779	0.0406489	0.192972	600	0.0161449	0.0402516	0.688486	617	-0.00269768	0.0399966	0.946247	621	-0.0743888	0.0398848	0.0626416	621	-0.0486876	0.0396361	0.219766	635
ROBO2	-0.0293422	0.0399988	0.463495	600	0.0160579	0.0400115	0.688319	600	-0.00204711	0.0400168	0.959218	600	0.0143458	0.039711	0.718033	617	0.048923	0.0395194	0.216204	621	-0.104122	0.0393463	0.0083445	621	-0.0568898	0.0391106	0.146279	635
NBL1	-0.0292354	0.040409	0.469663	600	0.0156228	0.0404216	0.699267	600	-0.000957386	0.0404267	0.981114	600	-0.0362629	0.0399738	0.364674	617	-0.0139233	0.0396537	0.725616	621	0.00381551	0.0396574	0.923383	621	-0.0257014	0.0394411	0.514871	635
SPOCK1	0.0276562	0.0403774	0.493646	600	0.0314439	0.0403728	0.436383	600	0.044357	0.0403525	0.272107	600	0.0146081	0.040038	0.715344	617	0.0264212	0.0400471	0.509658	621	-0.0416032	0.0400262	0.299025	621	-0.00239041	0.0393775	0.951613	635
DRAXIN	0.0261979	0.040442	0.51737	600	0.0228631	0.0404453	0.572092	600	0.000362537	0.0404561	0.992853	600	0.0457238	0.0399406	0.252739	617	-0.00542243	0.0397515	0.891543	621	-0.0322692	0.0397309	0.416992	621	0.0349756	0.0395881	0.377309	635
CDH6	-0.025516	0.0406841	0.530784	600	0.00245257	0.0406973	0.951966	600	-0.00938687	0.0406956	0.817658	600	-0.0147997	0.0403238	0.71373	617	0.0607371	0.040098	0.130355	621	-0.122374	0.03987	0.00223937	621	0.000483499	0.0397914	0.990309	635
gal-8	-0.0247347	0.0407011	0.543607	600	-0.0125645	0.0407105	0.75771	600	-0.0236312	0.0407022	0.561738	600	-0.0293751	0.0401799	0.465002	617	0.0178192	0.0404196	0.659471	621	-0.042583	0.0403897	0.292155	621	0.00875954	0.0395554	0.824813	635
MDGA1	0.0236181	0.0414522	0.569049	600	0.0551489	0.0414021	0.183357	600	0.08097	0.041331	0.05057	600	-0.0378841	0.0409261	0.35498	617	0.0518808	0.0403813	0.199352	621	-0.0795317	0.0403085	0.0489315	621	0.0261351	0.040297	0.516857	635
EZR	0.0226038	0.0405618	0.577552	600	0.0387656	0.0405413	0.339357	600	0.0245962	0.0405598	0.544468	600	-0.0081873	0.0401593	0.838522	617	-0.00388359	0.0398957	0.922485	621	0.00195013	0.039896	0.96103	621	-0.00423998	0.0397274	0.915039	635
JAM-B	-0.0195016	0.0419797	0.642424	600	-0.0220269	0.0419776	0.599966	600	-0.000199626	0.0419873	0.996208	600	0.0290814	0.0412589	0.481169	617	-0.0429548	0.0410204	0.295435	621	-0.0278707	0.0410414	0.497337	621	0.00679339	0.0408733	0.868048	635
CRTAM	-0.0182769	0.040549	0.652344	600	-0.0565387	0.04049	0.163124	600	0.00980841	0.0405539	0.808971	600	-0.022161	0.0399182	0.578986	617	-0.0461248	0.0399744	0.249004	621	-0.000846088	0.0400174	0.983138	621	0.015814	0.0396257	0.689966	635
MANF	0.0176624	0.0403444	0.661696	600	0.0396266	0.0403183	0.326082	600	0.0104141	0.0403486	0.796416	600	0.000322806	0.0398816	0.993545	617	0.00295885	0.0399676	0.941009	621	-0.0281582	0.0399518	0.481196	621	0.0157711	0.0393973	0.689063	635
GZMA	0.0178651	0.0409855	0.663076	600	0.00379463	0.0409917	0.926276	600	0.0100838	0.0409899	0.805762	600	-0.00803953	0.040558	0.842936	617	-0.0253609	0.0405249	0.53167	621	-0.025463	0.0405248	0.530019	621	-0.0240263	0.0399336	0.547618	635
sFRP-3	-0.0178003	0.0409005	0.663567	600	-0.0332908	0.0408843	0.415815	600	0.0307755	0.0408876	0.451935	600	-0.0187326	0.0406793	0.645325	617	0.046649	0.0400985	0.245132	621	-0.127046	0.0398162	0.00149054	621	-0.000370521	0.0398472	0.992584	635
SCARA5	-0.0178238	0.0414161	0.667089	600	-0.0352656	0.0413974	0.394622	600	0.0173791	0.0414164	0.674915	600	0.0336157	0.040849	0.410869	617	-0.0592494	0.0404712	0.143704	621	-0.0399252	0.0405094	0.324725	621	0.058647	0.0404157	0.147249	635
EPHB6	-0.0159011	0.0414978	0.701723	600	-0.0251419	0.0414902	0.544763	600	-8.86712e-06	0.0415029	0.99983	600	0.0258516	0.0406983	0.525535	617	-0.028264	0.0407568	0.488268	621	0.0141052	0.0407687	0.729474	621	0.0720418	0.0403024	0.0743301	635
N-CDase	0.015137	0.0395331	0.701934	600	0.053775	0.0394768	0.173649	600	-0.0204955	0.0395291	0.604307	600	0.00283154	0.03917	0.942396	617	0.0335548	0.0389434	0.389225	621	-0.0613749	0.0388886	0.115025	621	0.0235159	0.0385518	0.542092	635
Nr-CAM	0.0113164	0.0410858	0.783078	600	0.030942	0.041069	0.451497	600	0.0434263	0.0410501	0.290534	600	0.00922451	0.0407326	0.820915	617	0.0515594	0.040699	0.205687	621	-0.0959156	0.040569	0.0183739	621	-0.0803798	0.0403421	0.0467502	635
LAIR-2	-0.010673	0.0402742	0.791095	600	-0.0428779	0.0402383	0.287035	600	0.00684266	0.0402756	0.865149	600	-0.0215403	0.0398932	0.589427	617	-0.0522543	0.0402979	0.195217	621	-0.0538334	0.0402945	0.182041	621	0.00680301	0.0394945	0.863295	635
NRP2	0.00972801	0.0412756	0.813759	600	0.0287987	0.0412607	0.485469	600	0.00260521	0.0412774	0.949696	600	-0.0018038	0.0403676	0.964373	617	-0.0197274	0.0407148	0.628184	621	-0.0038923	0.0407223	0.923884	621	-0.00500279	0.040089	0.900728	635
BMP-4	-0.00852448	0.0411477	0.835949	600	0.0341816	0.0411255	0.406219	600	-0.0245552	0.041137	0.550791	600	0.0300513	0.0407114	0.460703	617	0.0307058	0.0404302	0.447857	621	-0.0388323	0.0404189	0.337055	621	-0.00599316	0.0400993	0.88124	635
CADM3	0.00652807	0.0420373	0.876643	600	-0.00764566	0.042037	0.855739	600	0.0297724	0.0420206	0.478898	600	0.0293437	0.0412053	0.476652	617	-0.0238912	0.0408188	0.558559	621	0.0217423	0.0408207	0.594481	621	0.033203	0.0406593	0.414456	635
FcRL2	-0.00574209	0.0403317	0.886834	600	-0.0157258	0.0403272	0.696708	600	0.0747289	0.0402164	0.0636362	600	-0.0558331	0.039806	0.161232	617	-0.0280637	0.0403237	0.486714	621	-0.0501029	0.0402892	0.214124	621	-0.0600703	0.0395053	0.128869	635
MATN3	0.00294869	0.0404772	0.941951	600	0.00937001	0.0404756	0.817007	600	-0.0242638	0.0404652	0.548986	600	0.00434068	0.0399662	0.913548	617	0.0031478	0.040263	0.937709	621	-0.04026	0.0402307	0.317349	621	0.0275707	0.0396767	0.487383	635
PLXNB3	0.00193169	0.0409087	0.962354	600	0.000100053	0.0409088	0.998049	600	0.0103445	0.0409066	0.800447	600	-0.0313437	0.0403047	0.437063	617	0.0148162	0.040883	0.717173	621	-0.0198255	0.0408796	0.627868	621	0.0354173	0.0398805	0.374832	635
