# Supplementary material for: Neurology-related protein biomarkers are associated with cognitive ability and brain volume in older age
Source: Nat Commun. 2020 Feb 10;11:800. doi: 10.1038/s41467-019-14161-7 (PMC7010796; doi:10.1038/s41467-019-14161-7)
Supplement: Supplementary file 7 — Supplementary Data 5 [file 41467_2019_14161_MOESM7_ESM.xlsx]

## Sheet: Sheet1
Supplementary Data 5. Association of proteins and protein-PC1-PC3 with brain variables in LBC1936. Corrected for age, sex, smoking status and antihypertension medication use.
Protein	Beta brain vol	SE brain vol	P brain vol	N brain vol	Beta GM vol	SE GM vol	P GM vol	N GM vol	Beta NAWM vol	SE NAWM vol	P NAWM vol	N NAWM vol	Beta WMH vol	SE WMH vol	P WMH vol	N WMH vol	Beta gFA	SE gFA	P gFA	N gFA	Beta gMD	SE gMD	P gMD	N gMD	Beta PVS	SE PVS	P PVS	N PVS
NCAN	0.2683	0.0389211	1.38673e-11	600	0.207301	0.0395394	2.1958e-07	600	0.143535	0.0400097	0.000361177	600	-0.00146801	0.0401379	0.970836	617	0.130158	0.0393473	0.000994308	621	-0.0422103	0.0396572	0.287573	621	-0.00552415	0.0398406	0.889766	635
BCAN	0.232626	0.0384804	2.62621e-09	600	0.215224	0.0386494	3.88266e-08	600	0.167503	0.0390425	2.08098e-05	600	-0.0312868	0.0391426	0.424423	617	0.0578585	0.0390756	0.139201	621	-0.042639	0.0391072	0.276001	621	0.00602275	0.0388068	0.876715	635
Protein-PC3	0.198084	0.0409502	1.67728e-06	600	0.182258	0.0410729	1.08399e-05	600	0.115616	0.0414751	0.0054788	600	0.0283715	0.0413703	0.493101	617	0.142054	0.0414548	0.000651402	621	-0.0891767	0.0416924	0.0328326	621	-0.0514935	0.0408677	0.208133	635
EDA2R	-0.186074	0.0402104	4.54106e-06	600	-0.136345	0.0405424	0.000820209	600	-0.132218	0.0405653	0.00117991	600	0.0559392	0.0404597	0.167293	617	-0.0583364	0.0403638	0.148889	621	0.0331911	0.0404098	0.411756	621	0.0195546	0.0400726	0.625734	635
CLM-1	-0.147949	0.0410011	0.000333853	600	-0.160946	0.0409192	9.36221e-05	600	-0.0399536	0.0414129	0.335054	600	0.00134595	0.0409554	0.973794	617	-0.04719	0.040686	0.246554	621	0.0284068	0.0407142	0.48562	621	0.0327558	0.0402084	0.415579	635
MSR1	-0.14035	0.0393645	0.000392339	600	-0.104943	0.0395486	0.00817751	600	-0.0625867	0.0396983	0.115426	600	0.00138059	0.0395618	0.972173	617	-0.0740948	0.0393409	0.0601142	621	-0.0356402	0.0394274	0.366377	621	0.0181579	0.0391019	0.64254	635
SCARB2	-0.121662	0.0416156	0.00359248	600	-0.0934575	0.0417374	0.0255111	600	-0.00527896	0.0419114	0.89981	600	-0.002253	0.0412903	0.956503	617	-0.046625	0.0411129	0.257204	621	-0.0421342	0.0411208	0.305931	621	0.0233954	0.0407857	0.566431	635
SKR3	-0.11996	0.0411968	0.00372656	600	-0.0791798	0.0413613	0.0560528	600	-0.0556661	0.0414253	0.179532	600	0.0136746	0.0410094	0.738908	617	-0.0883376	0.0410316	0.0317111	621	0.00103356	0.0411849	0.979987	621	0.0461363	0.0406598	0.256934	635
Beta-NGF	-0.118553	0.0420219	0.00494313	600	-0.0555131	0.0422396	0.189269	600	-0.0802601	0.0421731	0.0575058	600	-0.039477	0.0411978	0.338324	617	-0.0209893	0.0412158	0.610756	621	-0.00466085	0.041224	0.910018	621	0.043404	0.0407305	0.286993	635
PVR	-0.113437	0.0406769	0.00545986	600	-0.0736922	0.0408295	0.0715968	600	-0.115044	0.0406693	0.00482963	600	0.0588924	0.040369	0.145117	617	0.00445633	0.0406724	0.912789	621	-0.0144102	0.0406687	0.723211	621	0.00580491	0.0399692	0.884572	635
IL12	-0.107991	0.0412236	0.0090258	600	-0.0316922	0.0414392	0.4447	600	-0.0425805	0.0414229	0.304391	600	-0.0908965	0.0406992	0.0258832	617	-0.0519856	0.0406438	0.201358	621	-0.0129542	0.0406942	0.750342	621	-0.0418944	0.0400966	0.296498	635
TNFRSF12A	-0.106216	0.0406688	0.00923492	600	-0.0860768	0.0407484	0.0350664	600	-0.0622562	0.0408208	0.12776	600	0.064202	0.040264	0.111331	617	-0.0943242	0.0403357	0.0196797	621	0.00536825	0.0405129	0.894626	621	0.101589	0.0397325	0.0107956	635
GFR-alpha-1	-0.103831	0.0407591	0.011101	600	-0.0811538	0.0408451	0.0473927	600	-0.0443884	0.0409394	0.278693	600	0.0274166	0.0404406	0.49806	617	-0.0512209	0.0402367	0.203499	621	0.0096138	0.0402875	0.811472	621	0.0339879	0.039904	0.39468	635
SIGLEC1	-0.101194	0.0403629	0.0124365	600	-0.0791692	0.0404451	0.0507597	600	-0.0191281	0.040567	0.637441	600	-0.00312909	0.0402619	0.938077	617	-0.0100326	0.0407275	0.805505	621	-0.0172534	0.0407236	0.671954	621	0.0144182	0.0398192	0.717405	635
G-CSF	-0.100986	0.040737	0.0134506	600	-0.0228024	0.0409352	0.577711	600	-0.0488824	0.040897	0.232461	600	-0.0491016	0.0403262	0.223839	617	-0.0293215	0.0400721	0.464618	621	-0.0213737	0.0400802	0.594036	621	-0.0203873	0.0396363	0.607181	635
CNTN5	0.0964182	0.0400471	0.0163588	600	0.0736809	0.0401278	0.0668308	600	0.122846	0.039926	0.00218772	600	-0.0310785	0.0398919	0.43624	617	0.123324	0.040244	0.00227592	621	-0.116561	0.0402765	0.00393728	621	-0.0846948	0.0394091	0.0320037	635
CLM-6	-0.0951482	0.0408411	0.0201531	600	-0.122527	0.0407189	0.00273057	600	-0.00669279	0.0410251	0.870464	600	-0.0135605	0.0404606	0.737623	617	-0.0787492	0.040191	0.0505176	621	-0.0270733	0.0403008	0.501974	621	0.0045606	0.0399123	0.909064	635
LAYN	-0.0921763	0.0418152	0.0278785	600	-0.0829372	0.0418476	0.0479494	600	-0.0193571	0.0419773	0.644871	600	-0.00617935	0.0413569	0.881275	617	-0.0460151	0.0412027	0.264513	621	0.00441993	0.0412438	0.914692	621	0.0262207	0.040976	0.522467	635
NTRK3	0.0901608	0.0415068	0.0302333	600	0.080644	0.0415395	0.0526817	600	0.0432177	0.0416327	0.299657	600	0.0532421	0.040951	0.194039	617	0.0564431	0.0407401	0.166416	621	-0.0310872	0.0407841	0.446208	621	0.0201931	0.040468	0.617961	635
TN-R	0.085358	0.0400216	0.0333481	600	0.0876972	0.0400132	0.0287855	600	0.101261	0.0399596	0.0115279	600	0.00246137	0.03952	0.950359	617	0.0626813	0.0393653	0.111828	621	-0.0554937	0.0393827	0.159312	621	-0.0368402	0.0390024	0.345242	635
SCARF2	-0.0875186	0.0410756	0.0335235	600	-0.0499786	0.0411805	0.225362	600	-0.023818	0.0412197	0.563596	600	0.0216393	0.0409773	0.597634	617	-0.00492686	0.0409321	0.904232	621	-0.0310961	0.0409135	0.447517	621	-0.0190033	0.0405835	0.639765	635
EFNA4	-0.0873513	0.0412026	0.0344137	600	-0.0913259	0.0411882	0.0269791	600	-0.000595134	0.0413572	0.988524	600	0.0171217	0.0407286	0.674352	617	-0.0585524	0.0408238	0.152	621	0.0179635	0.0408852	0.660552	621	0.0394097	0.0402733	0.328173	635
NTRK2	0.0836987	0.0406803	0.0400735	600	0.0735006	0.0407132	0.0715269	600	0.0534174	0.0407655	0.190579	600	0.00967174	0.0403546	0.810667	617	0.0294018	0.040179	0.464586	621	-0.06939	0.0400995	0.084049	621	-0.019845	0.0399997	0.619975	635
GCP5	0.0809331	0.0411445	0.0496397	600	0.0563541	0.041213	0.172018	600	0.0796023	0.0411488	0.0535233	600	-0.0751375	0.0404822	0.0639232	617	0.0692682	0.0406353	0.088765	621	-0.0332287	0.0407087	0.414668	621	-0.0241957	0.0397849	0.543297	635
CD200	0.0800662	0.0411619	0.0522249	600	0.10804	0.0410549	0.00871788	600	0.0387922	0.0412615	0.347517	600	-0.00765242	0.0405289	0.850301	617	0.00888387	0.0406979	0.827276	621	0.0166752	0.0406939	0.682116	621	-0.0285436	0.0401229	0.477096	635
WFIKKN1	0.077156	0.0400157	0.0543105	600	0.0676973	0.0400443	0.0914419	600	0.103919	0.0399143	0.0094554	600	-0.0253362	0.0397849	0.524474	617	0.0621802	0.0395755	0.116652	621	-0.082064	0.0395169	0.038243	621	-0.00746974	0.039426	0.849791	635
FLRT2	-0.0704915	0.0406732	0.0835904	600	-0.024798	0.0407627	0.543185	600	-0.0101367	0.0407732	0.803746	600	-0.013214	0.0404661	0.744123	617	-0.0101524	0.0404398	0.801858	621	-0.0791241	0.0403166	0.0501439	621	0.0383574	0.0399482	0.337333	635
GDF-8	0.0664448	0.0402033	0.0989126	600	0.0435316	0.0402556	0.279964	600	0.0424067	0.0402576	0.292591	600	0.000880768	0.0399387	0.982413	617	0.0664498	0.0399565	0.0968081	621	-0.050448	0.0399943	0.207648	621	0.0202191	0.0395368	0.609249	635
N2DL-2	-0.0666194	0.0404251	0.0998845	600	-0.0275107	0.0405012	0.497239	600	-0.0354582	0.0404909	0.381541	600	-0.0170654	0.0400532	0.670207	617	-0.0511387	0.0402492	0.204366	621	-0.0634199	0.040221	0.115356	621	-0.00879527	0.0396284	0.824429	635
RGMA	0.065908	0.0403139	0.102602	600	0.0592826	0.0403311	0.142115	600	0.0573105	0.0403358	0.155887	600	-0.00519501	0.0399816	0.89666	617	0.0790722	0.0396603	0.0466191	621	-0.0419947	0.0397516	0.291184	621	-0.00919449	0.0396894	0.816876	635
PDGF-R-alpha	-0.0627474	0.0408798	0.125331	600	-0.0501806	0.0409088	0.220439	600	-0.00878813	0.0409587	0.830183	600	0.0456918	0.0403505	0.257919	617	0.000791976	0.0403593	0.98435	621	-0.0304821	0.0403407	0.450166	621	-0.0130287	0.0400367	0.744971	635
CTSS	-0.0597247	0.0408957	0.144702	600	-0.0320347	0.0409476	0.434329	600	-0.0391928	0.0409372	0.338758	600	0.0137644	0.0404861	0.733988	617	-0.00883936	0.0401951	0.826013	621	0.0039107	0.0401964	0.922528	621	-0.00640421	0.0399305	0.87263	635
Protein-PC2	0.0627607	0.0406172	0.122834	600	0.0640995	0.0406138	0.115032	600	0.0239695	0.0406864	0.555999	600	-0.0247705	0.0402448	0.538454	617	0.049834	0.0402497	0.216141	621	-0.0256253	0.0402864	0.524961	621	-0.0113085	0.0398487	0.776667	635
RSPO1	-0.0585374	0.0410396	0.154285	600	-0.0532611	0.0410516	0.194987	600	-0.0538071	0.0410504	0.190443	600	0.00523484	0.0407121	0.89773	617	-0.076679	0.0402654	0.0573292	621	0.0519981	0.0403291	0.19776	621	0.0568228	0.0402576	0.158594	635
LAT	0.0564762	0.0401771	0.160337	600	0.0396326	0.0402107	0.324717	600	0.0473145	0.0401969	0.239636	600	-0.0157804	0.0397111	0.691225	617	0.014402	0.0398642	0.718017	621	0.000453597	0.0398684	0.990926	621	-0.0112272	0.0391671	0.774475	635
UNC5C	-0.0574778	0.0409413	0.160866	600	-0.027865	0.0409929	0.496924	600	-0.00385861	0.0410084	0.925067	600	-0.018659	0.0405569	0.645628	617	-0.00626339	0.0406136	0.877487	621	-0.0365417	0.0405879	0.368304	621	-0.0301291	0.0402219	0.454093	635
CD200R1	0.0530267	0.0397031	0.182195	600	0.0505666	0.0397085	0.203355	600	0.0635863	0.0396772	0.109553	600	-0.0223735	0.0391883	0.568261	617	-0.0267312	0.039388	0.497605	621	-0.0561177	0.0393381	0.154214	621	0.000110149	0.0386436	0.997727	635
NAAA	0.0546423	0.0410743	0.183918	600	0.046337	0.0410914	0.259917	600	-0.00576421	0.0411344	0.888604	600	0.00757211	0.0406051	0.852128	617	0.0251268	0.0404484	0.534692	621	0.027101	0.0404464	0.503078	621	-0.0384924	0.0399336	0.335459	635
PLXNB1	-0.0541592	0.0411089	0.18819	600	-0.0793451	0.0410405	0.0536663	600	0.00389399	0.0411683	0.924674	600	-0.0418933	0.0404645	0.300931	617	0.0019873	0.0401279	0.960518	621	0.0261757	0.0401142	0.514302	621	0.00456681	0.0400199	0.909184	635
ADAM 22	0.0527166	0.0402994	0.191335	600	0.0346111	0.0403322	0.391154	600	0.0740421	0.0402433	0.0662841	600	-0.0221482	0.0398523	0.57858	617	0.0374134	0.0397225	0.346627	621	-0.0246094	0.0397386	0.535958	621	-0.00959967	0.0395872	0.808476	635
GDNFR-alpha-3	0.0533091	0.0410451	0.194516	600	0.0232417	0.041092	0.571877	600	0.073202	0.0409938	0.0746569	600	-0.0112427	0.0404743	0.78128	617	0.04767	0.0398989	0.232635	621	-0.0317003	0.0399246	0.427497	621	-0.00756271	0.0399387	0.849873	635
THY 1	-0.0524858	0.0410457	0.201492	600	-0.0237963	0.0410902	0.562724	600	-0.0339807	0.0410783	0.408444	600	0.0353759	0.0403603	0.3811	617	-0.0334684	0.0399948	0.403018	621	-0.0368031	0.0399901	0.357772	621	0.0228533	0.0398899	0.566909	635
NEP	-0.052272	0.0411262	0.204218	600	-0.0255929	0.0411684	0.5344	600	-0.0479614	0.041135	0.244099	600	0.0372931	0.0406921	0.359779	617	0.0123184	0.0406306	0.761853	621	-0.0240105	0.0406221	0.55469	621	-0.00950002	0.0400139	0.812409	635
GDNF	-0.0499296	0.040455	0.217612	600	-0.0487416	0.0404574	0.228771	600	-0.0483867	0.0404581	0.232182	600	0.073207	0.0398583	0.0667391	617	0.0282864	0.0398363	0.477931	621	-0.00665201	0.0398516	0.867488	621	0.0581545	0.0393851	0.140291	635
ADAM 23	0.0484958	0.0403697	0.230114	600	0.0330269	0.0403958	0.413921	600	0.0254493	0.040405	0.52903	600	-0.0190246	0.0399463	0.634063	617	0.0827394	0.0396201	0.037177	621	-0.0241297	0.0397476	0.544024	621	0.0120357	0.0396592	0.761624	635
Siglec-9	-0.0473239	0.040969	0.248504	600	-0.0675972	0.0409214	0.099084	600	-0.0169219	0.0410088	0.680017	600	0.0537912	0.0406042	0.18574	617	-0.00192203	0.0408148	0.962455	621	-0.0523457	0.0407606	0.199545	621	-0.0280133	0.0401046	0.485117	635
PRTG	-0.0464405	0.040624	0.253421	600	0.00559656	0.0406677	0.89059	600	-0.0294596	0.0406505	0.468916	600	0.0467275	0.0401741	0.24523	617	0.0527416	0.0402164	0.190194	621	-0.0614703	0.0401964	0.126713	621	-0.030014	0.039677	0.449655	635
CD38	-0.0455409	0.041788	0.276236	600	-0.0222028	0.0418196	0.595672	600	0.00771485	0.0418283	0.85373	600	-0.0483952	0.0412337	0.240977	617	-0.0188333	0.0413578	0.649	621	-0.0106872	0.0413625	0.7962	621	0.0225621	0.0409729	0.582062	635
Dkk-4	-0.0444761	0.0411855	0.280624	600	-0.00916199	0.041224	0.824196	600	-0.0276111	0.0412102	0.503112	600	8.4558e-05	0.0404586	0.998333	617	-0.00668616	0.040628	0.869336	621	0.00521676	0.0406283	0.897873	621	-0.0227908	0.0401148	0.570141	635
LXN	0.0444075	0.0416425	0.286673	600	0.0870293	0.0415299	0.0365391	600	-0.00998388	0.0416801	0.810772	600	-0.0407367	0.0411	0.321997	617	0.0804313	0.0406945	0.0485453	621	-0.0748853	0.0407116	0.0663335	621	0.0221338	0.0404964	0.584872	635
RGMB	0.0433029	0.0408776	0.289876	600	0.0492772	0.0408662	0.228365	600	0.0634911	0.0408334	0.120503	600	-0.0302217	0.0403624	0.45429	617	0.0110883	0.04028	0.783193	621	-0.0277062	0.0402671	0.491672	621	-0.00785193	0.0400741	0.844724	635
CTSC	-0.043004	0.0409384	0.293932	600	-0.0500491	0.040925	0.221832	600	0.00427996	0.0409758	0.916847	600	0.00938305	0.0406154	0.817375	617	0.00226323	0.0404139	0.955359	621	0.00977854	0.0404121	0.808883	621	0.00486098	0.0399099	0.903097	635
IL-5R-alpha	-0.0414722	0.0410758	0.313071	600	-0.0499814	0.0410599	0.223978	600	-0.0280322	0.0410948	0.495417	600	0.0200052	0.0404847	0.621383	617	0.0632539	0.0413516	0.126612	621	-0.0933734	0.0412594	0.0239762	621	-0.0325953	0.0399482	0.414841	635
CPA2	0.0414982	0.0412674	0.315017	600	0.0449876	0.0412612	0.276016	600	0.00510493	0.0413017	0.901673	600	0.0292785	0.040631	0.471433	617	0.043682	0.0407406	0.284049	621	-0.0246091	0.0407664	0.54629	621	-0.00604392	0.0403083	0.880858	635
SMOC2	-0.0418896	0.0417016	0.315539	600	-0.033706	0.041714	0.419396	600	-0.0126112	0.0417336	0.762617	600	0.0108254	0.041154	0.792602	617	0.00285303	0.0408752	0.944377	621	-0.0591539	0.0408062	0.147668	621	0.0369772	0.0405333	0.361975	635
GM-CSF-R-alpha	-0.0387147	0.0400227	0.333776	600	-0.0459975	0.0400098	0.250746	600	-0.0295769	0.0400357	0.460341	600	0.0116359	0.0395332	0.768604	617	0.029394	0.0396905	0.459229	621	-0.00307859	0.0397079	0.938226	621	0.0235858	0.0392582	0.548196	635
KYNU	-0.0384588	0.0406882	0.344934	600	-0.0350657	0.0406933	0.389194	600	0.0185703	0.0407115	0.648452	600	-0.0201424	0.0404233	0.61846	617	0.0253032	0.040165	0.528939	621	-0.0627509	0.0400986	0.118113	621	0.00142781	0.0397706	0.971372	635
CLEC10A	-0.0379676	0.0413498	0.358881	600	-0.0496968	0.041329	0.229659	600	-0.0129034	0.0413756	0.755256	600	-0.05332	0.0407981	0.191727	617	0.0169813	0.0409419	0.678458	621	-0.0525524	0.0408931	0.199232	621	0.0419937	0.0405151	0.300367	635
TMPRSS5	0.0368982	0.041637	0.375872	600	0.0453148	0.0416231	0.276727	600	-0.00414909	0.041664	0.920707	600	-0.000108786	0.0410645	0.997887	617	0.0312094	0.0407203	0.443711	621	0.014688	0.0407354	0.718543	621	0.0449241	0.0406394	0.269393	635
Alpha-2-MRAP	-0.0358755	0.0406011	0.377262	600	-0.0216595	0.0406179	0.59406	600	-0.0383175	0.0405974	0.345631	600	0.0315035	0.039932	0.430458	617	-0.0159329	0.0398513	0.689435	621	0.0302586	0.0398379	0.447817	621	0.0716504	0.0394204	0.0695982	635
Protein-PC1	-0.0355887	0.0408405	0.383882	600	-0.0183894	0.0408595	0.652827	600	0.00301322	0.0408662	0.941247	600	0.00119603	0.0403235	0.976347	617	0.00119403	0.0402787	0.97636	621	-0.0443242	0.0402393	0.271101	621	0.00992372	0.0399887	0.804089	635
DDR1	-0.0337173	0.0406569	0.407258	600	-0.0195512	0.0406724	0.630905	600	-0.0265382	0.0406658	0.51427	600	0.0642137	0.0401392	0.110162	617	0.00491104	0.0400602	0.90247	621	-0.0528767	0.0400042	0.186731	621	0.0146625	0.0397409	0.712287	635
sFRP-3	-0.0317997	0.0407922	0.435962	600	-0.0432794	0.0407745	0.288922	600	0.0202963	0.0408045	0.619087	600	-0.017813	0.0406061	0.661049	617	0.0412436	0.0400989	0.304094	621	-0.119059	0.0398468	0.00292006	621	-0.00404175	0.0397916	0.919128	635
NMNAT1	0.0306162	0.0416291	0.462353	600	0.0433994	0.0416101	0.297369	600	-0.0285497	0.0416316	0.493124	600	0.00768764	0.0411105	0.851723	617	0.0126157	0.0411421	0.759222	621	0.0407457	0.0411126	0.322036	621	0.019295	0.0407437	0.635971	635
SMPD1	-0.0279793	0.0410388	0.495644	600	-0.0461438	0.0410113	0.260978	600	0.00631636	0.0410539	0.877776	600	-0.0126607	0.0405978	0.755255	617	0.0325195	0.0403265	0.420319	621	-0.0377694	0.0403191	0.349247	621	0.0176162	0.039911	0.659083	635
SPOCK1	0.0238103	0.0403028	0.554887	600	0.0288596	0.0402973	0.474168	600	0.0413877	0.040279	0.304589	600	0.0160589	0.0399707	0.687995	617	0.0224112	0.0400441	0.575912	621	-0.0371734	0.0400264	0.353395	621	-0.00423377	0.0393222	0.914293	635
NBL1	-0.0235081	0.0404215	0.561073	600	0.0236346	0.0404214	0.558966	600	0.00501031	0.0404324	0.901422	600	-0.0412279	0.0399686	0.302709	617	-0.00775551	0.0396623	0.845036	621	0.00309198	0.0396634	0.937889	621	-0.0286854	0.0394361	0.467255	635
TNFRSF21	-0.023765	0.0412669	0.56491	600	-0.0343872	0.0412543	0.404873	600	0.00809738	0.041277	0.844542	600	-0.0101009	0.0405785	0.803503	617	0.0160781	0.040521	0.691663	621	-0.0402144	0.0404939	0.321051	621	0.0111254	0.0402004	0.782063	635
MANF	0.0226041	0.0403318	0.575381	600	0.0459293	0.0402987	0.254858	600	0.0149651	0.0403378	0.710773	600	-0.00419412	0.0398875	0.916292	617	0.00921473	0.0399867	0.817822	621	-0.0274815	0.0399732	0.492027	621	0.0118932	0.0394184	0.762968	635
VWC2	-0.0212646	0.0403088	0.598013	600	-0.0379722	0.0402883	0.346311	600	0.0173968	0.0403119	0.666221	600	-0.00346037	0.0398375	0.930809	617	-0.00421136	0.0395409	0.915215	621	0.00789793	0.03954	0.841745	621	-0.00712173	0.0394925	0.85695	635
EZR	0.0210721	0.0405036	0.60308	600	0.0418764	0.0404765	0.301282	600	0.0244671	0.0405004	0.545993	600	-0.0114184	0.0401046	0.775958	617	-0.00183589	0.039877	0.963294	621	0.00678854	0.0398762	0.864877	621	-0.00943928	0.0396745	0.812022	635
GZMA	0.0195953	0.0410574	0.633346	600	0.013642	0.0410614	0.739829	600	0.0138929	0.0410612	0.735222	600	-0.0182283	0.040626	0.653816	617	-0.0156393	0.0406238	0.700385	621	-0.0200685	0.0406206	0.621448	621	-0.0345854	0.0399671	0.387177	635
DRAXIN	0.0188087	0.0402496	0.640455	600	0.0241461	0.0402449	0.548748	600	-0.00418948	0.0402566	0.917149	600	0.0401127	0.0397884	0.313778	617	-0.00282589	0.0396041	0.943139	621	-0.0229463	0.0395935	0.562432	621	0.0254606	0.0394234	0.518626	635
CDH6	-0.0186696	0.0406249	0.645999	600	0.0126703	0.0406287	0.755258	600	-0.00220501	0.0406319	0.95674	600	-0.022615	0.0402834	0.57473	617	0.0711186	0.0401067	0.0766812	621	-0.121347	0.0399115	0.00246236	621	-0.00590554	0.0397709	0.882004	635
CLEC1B	-0.0185063	0.0407511	0.6499	600	-0.000241856	0.0407582	0.995267	600	-0.0265936	0.0407437	0.514197	600	-0.0484447	0.0400588	0.226998	617	0.00112524	0.0405162	0.977852	621	-0.0353692	0.0404913	0.382729	621	0.0126375	0.039631	0.749923	635
ROBO2	-0.0175897	0.0400318	0.660534	600	0.0279937	0.0400219	0.484537	600	0.00868801	0.0400367	0.828281	600	0.0089313	0.0397377	0.822244	617	0.0572685	0.0395018	0.147629	621	-0.107818	0.0393308	0.00629617	621	-0.0593653	0.0391353	0.129785	635
CDH3	-0.0158731	0.0417959	0.704246	600	-0.0343643	0.0417773	0.411087	600	0.0228222	0.0417905	0.585194	600	-0.0100428	0.0412373	0.80767	617	-0.000766489	0.0409982	0.98509	621	-0.022742	0.040988	0.579202	621	0.0336674	0.0407823	0.409376	635
CRTAM	-0.0138675	0.0405565	0.732523	600	-0.0459979	0.0405168	0.256714	600	0.0163424	0.040555	0.687115	600	-0.033736	0.039934	0.398555	617	-0.0348513	0.0399994	0.38393	621	0.00183093	0.0400238	0.963527	621	0.00556841	0.0396573	0.888378	635
CADM3	0.0142362	0.0417712	0.733363	600	0.00794835	0.041774	0.849162	600	0.039281	0.0417443	0.34709	600	0.0166186	0.0409585	0.685074	617	-0.0112872	0.0406531	0.781377	621	0.02646	0.0406417	0.515252	621	0.0220819	0.0404219	0.585062	635
NRP2	0.0137808	0.0412385	0.738366	600	0.0363783	0.0412155	0.377787	600	0.00700785	0.0412413	0.865128	600	-0.00824583	0.0403534	0.838155	617	-0.010477	0.0407787	0.797322	621	-0.00159586	0.0407808	0.968797	621	-0.0117553	0.0400959	0.769481	635
SCARA5	-0.0131442	0.0410891	0.74916	600	-0.0233203	0.0410815	0.57048	600	0.0241267	0.0410807	0.557224	600	0.0213699	0.0406122	0.598943	617	-0.0473232	0.0403732	0.24159	621	-0.0348089	0.0403938	0.389165	621	0.0466542	0.040261	0.246977	635
Nr-CAM	0.0129411	0.0410802	0.752857	600	0.0393556	0.0410521	0.33811	600	0.0472364	0.0410382	0.250178	600	0.00102333	0.0407364	0.979967	617	0.0599969	0.0407231	0.141181	621	-0.0918215	0.0406271	0.0241616	621	-0.0900251	0.0403329	0.0259606	635
LAIR-2	-0.0126589	0.0402747	0.753392	600	-0.0413268	0.0402426	0.304862	600	0.00653899	0.0402771	0.871085	600	-0.0256324	0.039901	0.520854	617	-0.0491797	0.0403115	0.222932	621	-0.050922	0.040308	0.206948	621	0.00147176	0.0395094	0.970297	635
N-CDase	0.0121209	0.039508	0.759106	600	0.0518673	0.0394541	0.189141	600	-0.023524	0.0394994	0.551698	600	0.00341517	0.0391377	0.930493	617	0.0328353	0.0389285	0.399286	621	-0.0592789	0.0388779	0.127834	621	0.0227181	0.0385238	0.555593	635
PLXNB3	0.0122091	0.0409311	0.76559	600	0.0114004	0.0409315	0.780706	600	0.019937	0.0409261	0.626333	600	-0.0374004	0.0403177	0.353957	617	0.024282	0.0409023	0.552957	621	-0.0224406	0.040904	0.583467	621	0.0325626	0.0399065	0.414823	635
CPM	-0.0120945	0.0407649	0.766807	600	0.0235249	0.0407566	0.564018	600	-0.0351045	0.0407427	0.389245	600	-0.00225057	0.0403457	0.955534	617	0.0172528	0.0400592	0.66685	621	-0.0748876	0.039952	0.0613407	621	-0.0641238	0.0397259	0.106993	635
gal-8	-0.00980239	0.0408074	0.810249	600	0.00551993	0.0408088	0.892449	600	-0.00943266	0.0408076	0.817278	600	-0.0408222	0.0402498	0.310877	617	0.0329684	0.040505	0.415995	621	-0.0457692	0.0404849	0.258693	621	0.00181836	0.0396404	0.963427	635
BMP-4	-0.00768818	0.0411255	0.851768	600	0.0327283	0.041105	0.426224	600	-0.0248701	0.0411142	0.545473	600	0.0325991	0.0406871	0.423317	617	0.0295339	0.0403923	0.464948	621	-0.0397903	0.040378	0.324792	621	-0.00391414	0.0400726	0.92222	635
JAM-B	-0.00453754	0.0419392	0.913879	600	0.00325644	0.0419394	0.938135	600	0.0166665	0.041934	0.69118	600	0.00976078	0.0412804	0.813162	617	-0.0231086	0.0411133	0.574271	621	-0.0245085	0.041112	0.551299	621	-0.00955668	0.0408831	0.81525	635
EPHB6	-0.00326365	0.0413014	0.937043	600	-0.00335182	0.0413013	0.935346	600	0.0142929	0.0412974	0.729391	600	0.00854048	0.0405483	0.83325	617	-0.00962949	0.0406443	0.812797	621	0.0171268	0.0406403	0.673592	621	0.0585093	0.0401779	0.145818	635
MDGA1	0.0021314	0.0414934	0.95905	600	0.0310459	0.0414741	0.454416	600	0.0620003	0.041416	0.134917	600	-0.0240582	0.0409553	0.557134	617	0.0346294	0.0404598	0.392387	621	-0.0745695	0.0403727	0.06522	621	0.0326341	0.0402953	0.418317	635
MATN3	-0.00105113	0.0404642	0.979285	600	0.00525429	0.0404637	0.896727	600	-0.0282488	0.0404477	0.485197	600	0.00681223	0.0399573	0.864683	617	-0.000426075	0.0402666	0.991561	621	-0.0379207	0.0402378	0.346348	621	0.0288218	0.0396707	0.467785	635
FcRL2	0.00013103	0.0403304	0.997409	600	-0.00760193	0.0403292	0.850551	600	0.0818174	0.0401914	0.042221	600	-0.0631289	0.0398	0.113218	617	-0.0180572	0.0403874	0.654959	621	-0.0502941	0.0403433	0.212996	621	-0.0662486	0.039517	0.0941419	635
