# Supplementary material for: Neurology-related protein biomarkers are associated with cognitive ability and brain volume in older age
Source: Nat Commun. 2020 Feb 10;11:800. doi: 10.1038/s41467-019-14161-7 (PMC7010796; doi:10.1038/s41467-019-14161-7)
Supplement: Supplementary file 8 — Supplementary Data 6 [file 41467_2019_14161_MOESM8_ESM.xlsx]

## Sheet: Sheet1
Supplementary Data 6. Mediation anlaysis in LBC1936 separated by brain variable.
	EDA2R					PVR					SKR3					MSR1					GFR-alpha-1
	Beta	SE	P	ci lower	ci upper	Beta	SE	P	ci lower	ci upper	Beta	SE	P	ci lower	ci upper	Beta	SE	P	ci lower	ci upper	Beta	SE	P	ci lower	ci upper
Gmvol vol	-0.023	0.009	0.009	-0.041	-0.006	-0.013	0.007	0.07	-0.027	0.001	-0.018	0.008	0.026	-0.033	-0.002	-0.021	0.008	0.013	-0.037	-0.004	-0.017	0.008	0.033	-0.032	-0.001
NAWM vol	-0.026	0.01	0.01	-0.046	-0.006	-0.019	0.009	0.027	-0.036	-0.002	-0.015	0.008	0.068	-0.032	0.001	-0.013	0.008	0.089	-0.029	0.002	-0.013	0.008	0.116	-0.029	0.003
WMH vol	-0.006	0.005	0.213	-0.016	0.004	-0.006	0.005	0.221	-0.016	0.004	-0.002	0.004	0.645	-0.009	0.006	0	0.003	0.924	-0.007	0.007	-0.003	0.004	0.414	-0.011	0.004
gFA	-0.005	0.005	0.276	-0.014	0.004	0	0.003	0.965	-0.006	0.006	-0.007	0.006	0.287	-0.019	0.006	-0.005	0.005	0.294	-0.015	0.004	-0.004	0.004	0.319	-0.013	0.004
gMD	0.001	0.002	0.621	-0.003	0.005	0	0.001	0.757	-0.003	0.002	0	0.001	0.872	-0.002	0.003	-0.001	0.002	0.658	-0.005	0.003	0	0.001	0.985	-0.003	0.002
PVS	0.001	0.002	0.787	-0.003	0.004	0.001	0.002	0.778	-0.003	0.004	0.003	0.003	0.374	-0.003	0.009	0.001	0.002	0.553	-0.003	0.006	0.001	0.002	0.674	-0.003	0.005
