# Supplementary material for: Neurology-related protein biomarkers are associated with cognitive ability and brain volume in older age
Source: Nat Commun. 2020 Feb 10;11:800. doi: 10.1038/s41467-019-14161-7 (PMC7010796; doi:10.1038/s41467-019-14161-7)
Supplement: Supplementary file 9 — Supplementary Data 7 [file 41467_2019_14161_MOESM9_ESM.xlsx]

## Sheet: Sheet1
Supplementary Data 7. Mediation of association between protein-PC1 and proteins and general fluid cognitive ability by total brain volume in LBC1936. Corrected for age, sex, smoking status and antihypertension medication use.
Protein	Total Beta	Total SE	Total P	Total Brain vol IDE Beta	Total Brain vol IDE SE	Total Brain vol IDE P	% attn	c'
EDA2R	-0.139	0.04	0.001	-0.041	0.012	<0.001	0.294964	-0.098
PVR	-0.166	0.04	<0.001	-0.024	0.01	0.016	0.144578	-0.142
EFNA4	-0.111	0.041	0.006	-0.019	0.01	0.064	0.171171	-0.092
DDR1	-0.134	0.04	0.001	-0.008	0.01	0.403	0.0597015	-0.126
RSPO1	-0.12	0.041	0.003	-0.013	0.01	0.193	0.108333	-0.107
SKR3	-0.098	0.041	0.016	-0.026	0.011	0.012	0.265306	-0.072
TNFRSF12A	-0.107	0.04	0.008	-0.024	0.01	0.02	0.224299	-0.083
VWC2	-0.104	0.04	0.009	-0.003	0.01	0.73	0.0288462	-0.101
Siglec-9	-0.136	0.04	0.001	-0.011	0.01	0.263	0.0808824	-0.125
SCARB2	-0.115	0.041	0.005	-0.027	0.011	0.011	0.234783	-0.088
LAYN	-0.104	0.041	0.011	-0.02	0.01	0.048	0.192308	-0.084
UNC5C	-0.092	0.04	0.023	-0.012	0.01	0.219	0.130435	-0.08
CLM-6	-0.107	0.04	0.008	-0.021	0.01	0.039	0.196262	-0.086
CPM	-0.102	0.04	0.011	-0.001	0.01	0.903	0.00980392	-0.101
MSR1	-0.089	0.039	0.023	-0.031	0.011	0.003	0.348315	-0.058
Protein-PC1	-0.104	0.04	0.009	-0.007	0.01	0.457	0.0673077	-0.097
N2DL-2	-0.1	0.04	0.012	-0.015	0.01	0.122	0.15	-0.085
GFR-alpha-1	-0.083	0.04	0.039	-0.023	0.01	0.023	0.277108	-0.06
SIGLEC1	-0.107	0.04	0.007	-0.023	0.01	0.025	0.214953	-0.084
CDH6	-0.086	0.04	0.032	-0.004	0.01	0.686	0.0465116	-0.082
THY 1	-0.091	0.04	0.025	-0.012	0.01	0.225	0.131868	-0.079
SCARA5	-0.091	0.041	0.024	-0.003	0.01	0.798	0.032967	-0.088
PLXNB1	-0.081	0.041	0.046	-0.012	0.01	0.242	0.148148	-0.069
