# Supplementary material for: Neurology-related protein biomarkers are associated with cognitive ability and brain volume in older age
Source: Nat Commun. 2020 Feb 10;11:800. doi: 10.1038/s41467-019-14161-7 (PMC7010796; doi:10.1038/s41467-019-14161-7)
Supplement: Supplementary file 10 — Supplementary Data 8 [file 41467_2019_14161_MOESM10_ESM.xlsx]

## Sheet: Sheet1
Supplementary Data 8. Mediation of association between protein-PC1 and proteins and general cognitive fluid ability by MRI brain variables in LBC1936: grey matter volume, normal appearing white matter volume, white matter hyperintensity volume, perivascular spaces, general fractional anisotropy and general mean diffusivity. Corrected for age, sex, smoking status and antihypertension medication us…
Protein	Total Beta	Total SE	Total P	Sum IDE Beta	Sum IDE SE	Sum IDE P	% attn	c'
EDA2R	-0.145	0.041	<0.001	-0.048	0.014	0.001	0.331034	-0.097
PVR	-0.165	0.041	<0.001	-0.032	0.013	0.016	0.193939	-0.133
EFNA4	-0.115	0.042	0.006	-0.014	0.013	0.301	0.121739	-0.101
DDR1	-0.133	0.041	0.001	-0.012	0.013	0.363	0.0902256	-0.121
RSPO1	-0.117	0.041	0.005	-0.016	0.013	0.23	0.136752	-0.101
SKR3	-0.099	0.042	0.017	-0.023	0.014	0.094	0.232323	-0.076
TNFRSF12A	-0.111	0.041	0.007	-0.027	0.014	0.047	0.243243	-0.084
VWC2	-0.11	0.04	0.006	-0.002	0.012	0.868	0.0181818	-0.108
Siglec-9	-0.134	0.041	0.001	-0.012	0.013	0.362	0.0895522	-0.122
SCARB2	-0.122	0.042	0.004	-0.013	0.014	0.343	0.106557	-0.109
LAYN	-0.11	0.042	0.009	-0.015	0.013	0.271	0.136364	-0.095
UNC5C	-0.093	0.041	0.024	-0.003	0.013	0.819	0.0322581	-0.09
CLM-6	-0.106	0.041	0.011	-0.023	0.014	0.102	0.216981	-0.083
CPM	-0.095	0.041	0.02	-0.004	0.013	0.748	0.0421053	-0.091
MSR1	-0.093	0.04	0.02	-0.029	0.014	0.035	0.311828	-0.064
Protein-PC1	-0.104	0.041	0.011	0	0.013	0.997	0	-0.104
N2DL-2	-0.1	0.041	0.014	-0.01	0.013	0.438	0.1	-0.09
GFR-alpha-1	-0.086	0.041	0.037	-0.023	0.013	0.071	0.267442	-0.063
SIGLEC1	-0.1	0.041	0.015	-0.012	0.013	0.354	0.12	-0.088
CDH6	-0.084	0.041	0.041	0.006	0.014	0.669	-0.0714286	-0.09
THY 1	-0.092	0.041	0.026	-0.012	0.013	0.358	0.130435	-0.08
SCARA5	-0.095	0.041	0.022	-0.002	0.013	0.902	0.0210526	-0.093
PLXNB1	-0.083	0.041	0.045	-0.006	0.013	0.637	0.0722892	-0.077
