# Supplementary material for: Neurology-related protein biomarkers are associated with cognitive ability and brain volume in older age
Source: Nat Commun. 2020 Feb 10;11:800. doi: 10.1038/s41467-019-14161-7 (PMC7010796; doi:10.1038/s41467-019-14161-7)
Supplement: Supplementary file 13 — Source data Fig1a [file 41467_2019_14161_MOESM13_ESM.zip › Fig1a_INToCor.csv]

	GCP5	Alpha.2.MRAP	LAT	gal.8	PLXNB3	CLEC1B	LXN	MANF	KYNU	GZMA	NAAA	NMNAT1	EZR	N.CDase	NEP	PVR	CPM	CPA2	IL.5R.alpha	GDNF	PLXNB1	NBL1	CTSS	CLEC10A	RGMA	ADAM.23	PDGF.R.alpha	DDR1	CDH6	SCARF2	FLRT2	DRAXIN	CD200	GDNFR.alpha.3	CLM.6	CLM.1	Beta.NGF	N2DL.2	THY.1	ADAM.22	RGMB	JAM.B	CADM3	EPHB6	LAYN	VWC2	CDH3	UNC5C	TNFRSF21
GCP5	1	0.394144466	0.456578577	0.396579706	0.462622814	0.526485002	0.331038964	0.396599142	0.268938229	0.210363958	0.118854264	0.178952612	0.201034239	0.097523013	0.12610204	0.203449664	0.225798112	0.167374085	0.108965757	0.113534327	0.224456467	0.203910405	0.290537758	0.140438587	0.134944803	0.16962188	0.210814749	0.26921937	0.213988945	0.178874097	0.181778833	0.168032858	0.266405515	0.24201793	0.195521567	0.123420429	0.184499972	0.165272802	0.191007226	0.217613963	0.227904263	0.228716701	0.205095081	0.244421859	0.171441357	0.190641629	0.137233972	0.1899882	0.238893708
Alpha.2.MRAP	0.394144466	1	0.438363262	0.432583333	0.504787027	0.476045819	0.346975758	0.438021567	0.434321305	0.248215458	0.159566255	0.240683376	0.23119121	0.17625443	0.186780237	0.318013976	0.305348351	0.138754741	0.180216703	0.16167625	0.254453598	0.124382152	0.226256898	0.200765821	0.1755317	0.249394783	0.294106776	0.393405455	0.232211441	0.247230029	0.24694104	0.176856347	0.272641833	0.238116486	0.214896757	0.182506457	0.213208708	0.186210068	0.266150318	0.211947263	0.261314345	0.234588559	0.217601453	0.267042877	0.19980199	0.197256961	0.170539266	0.191703793	0.294488581
LAT	0.456578577	0.438363262	1	0.704976366	0.803584733	0.880360565	0.325364102	0.891416228	0.320228693	0.12454354	0.030766204	0.169930449	0.179973884	0.027642775	0.083884539	0.059094728	0.165858704	0.082857195	0.13415762	0.080113469	0.183682795	0.173769324	0.232321544	0.040808761	0.006675171	0.031008038	0.060152354	0.111463697	0.009487412	-0.007534673	0.022696796	-0.021450363	0.035214652	0.018023313	0.069866324	0.022124488	0.12180374	0.015356184	0.049433405	0.080839578	0.067033613	-0.004601786	0.012644774	0.065733177	-0.011464713	0.038734482	-0.031892605	0.072763419	0.059844775
gal.8	0.396579706	0.432583333	0.704976366	1	0.727481768	0.635175712	0.339275246	0.660323789	0.399777362	0.17559635	0.094799855	0.128013436	0.218500981	0.076513659	0.124862259	0.16886247	0.195665611	0.123867095	0.123839646	0.095265909	0.219385899	0.120306801	0.181420266	0.094575044	0.085421498	0.119447193	0.138402702	0.215098866	0.116558958	0.094925532	0.109008265	0.082687862	0.146373348	0.100027168	0.102314099	0.103957532	0.132341679	0.073151197	0.132064294	0.126919401	0.169687481	0.106124532	0.115285644	0.159783911	0.09177666	0.107780301	0.06781666	0.184893993	0.137932729
PLXNB3	0.462622814	0.504787027	0.803584733	0.727481768	1	0.731613113	0.394292462	0.735994162	0.409298744	0.185155238	0.109726155	0.174825523	0.191143116	0.056395108	0.166088216	0.208355723	0.224640263	0.186080513	0.158885421	0.155703113	0.265709977	0.152966864	0.238370701	0.14091616	0.168535895	0.173528644	0.229913088	0.300603885	0.19429563	0.190373098	0.180700309	0.141698384	0.245787296	0.202914756	0.176707718	0.125584965	0.204700768	0.159980846	0.152781517	0.19524082	0.231280076	0.156625021	0.149044275	0.232341974	0.139695453	0.132969128	0.138016692	0.220168949	0.204958021
CLEC1B	0.526485002	0.476045819	0.880360565	0.635175712	0.731613113	1	0.366393192	0.790525081	0.366817575	0.221216287	0.067157725	0.20061756	0.281998567	0.078624588	0.126542277	0.169160721	0.243599898	0.115612225	0.169620624	0.132829074	0.226264641	0.234230954	0.327158036	0.105299408	0.05305656	0.10640147	0.121478998	0.1988155	0.100020787	0.060905829	0.109603335	0.039831575	0.104353671	0.088573165	0.184237415	0.124139557	0.198229687	0.096490313	0.140488248	0.160704684	0.136900232	0.088720198	0.09071154	0.171079656	0.077222299	0.132264303	0.043207516	0.148763011	0.159963708
LXN	0.331038964	0.346975758	0.325364102	0.339275246	0.394292462	0.366393192	1	0.250006923	0.329734713	0.295130896	0.163304779	0.341936142	0.331972252	0.158669912	0.168728277	0.283909706	0.289875024	0.165797447	0.223585984	0.277130591	0.240383188	0.12059387	0.313855295	0.229048509	0.206270898	0.212353716	0.264277619	0.327548242	0.233207677	0.203146283	0.292150471	0.263928556	0.289630572	0.24808401	0.237975364	0.166600954	0.287964789	0.253159378	0.301017966	0.251378986	0.305571843	0.317820738	0.244031338	0.336164997	0.216251402	0.206563806	0.243848054	0.275515107	0.256973612
MANF	0.396599142	0.438021567	0.891416228	0.660323789	0.735994162	0.790525081	0.250006923	1	0.311388567	0.157123566	0.059776325	0.117018681	0.137010714	0.066905441	0.103567771	0.096177282	0.197533325	0.103074962	0.153147351	0.096631237	0.182238201	0.149914784	0.194318359	0.085359716	0.037182765	0.0732494	0.098251975	0.163961495	0.0404357	0.041324684	0.055620698	0.014665163	0.080749019	0.067463629	0.095357277	0.035317923	0.127032764	0.024519229	0.08145526	0.097688963	0.092406259	-0.001192004	0.041700331	0.084743626	0.011168453	0.053910146	-0.00099718	0.116416713	0.102808
KYNU	0.268938229	0.434321305	0.320228693	0.399777362	0.409298744	0.366817575	0.329734713	0.311388567	1	0.31184617	0.197473858	0.267790622	0.34211976	0.245234562	0.392634142	0.395296706	0.418692179	0.121170186	0.161014835	0.218558329	0.197836243	0.029563635	0.198597998	0.242998229	0.161575771	0.216633641	0.285588831	0.403983262	0.241923302	0.164409284	0.222749234	0.205525303	0.196596459	0.182396337	0.299378831	0.191355223	0.206737178	0.197901394	0.243018977	0.173119999	0.220780097	0.221585219	0.177628016	0.231173111	0.207896011	0.176044933	0.197738014	0.222782665	0.268352755
GZMA	0.210363958	0.248215458	0.12454354	0.17559635	0.185155238	0.221216287	0.295130896	0.157123566	0.31184617	1	0.192409034	0.124507217	0.252422908	0.126161701	0.127420668	0.296212334	0.259305498	0.238747526	0.198216075	0.266625884	0.246894948	0.106439473	0.235382197	0.329848745	0.242064591	0.270210782	0.305637373	0.372356413	0.233804835	0.260494105	0.35492473	0.281634582	0.260634239	0.265189915	0.301486126	0.261473653	0.313101136	0.307745987	0.317955939	0.290314344	0.353177801	0.332839392	0.302464406	0.362906299	0.309670896	0.257324115	0.245637278	0.300021536	0.311406384
NAAA	0.118854264	0.159566255	0.030766204	0.094799855	0.109726155	0.067157725	0.163304779	0.059776325	0.197473858	0.192409034	1	0.099929533	0.125454099	0.199462454	0.081565813	0.206459392	0.168555717	0.164632529	0.090826009	0.174514729	0.130655134	0.039309626	0.161425494	0.21007474	0.166410412	0.199647974	0.192589816	0.26012153	0.230381235	0.2384872	0.22017319	0.188325276	0.206611892	0.204002659	0.166888382	0.098088215	0.196102072	0.16739333	0.177196246	0.209978823	0.221653781	0.205216432	0.222697611	0.232780307	0.202437477	0.200469876	0.181569756	0.181905027	0.235199151
NMNAT1	0.178952612	0.240683376	0.169930449	0.128013436	0.174825523	0.20061756	0.341936142	0.117018681	0.267790622	0.124507217	0.099929533	1	0.302047457	0.099820296	0.164322315	0.189319548	0.237736074	0.070260801	0.11448661	0.153373576	0.129294313	0.038657955	0.252829405	0.089244644	0.083671495	0.116057929	0.194646345	0.204943407	0.118706643	0.117217766	0.141713901	0.117984001	0.133590193	0.11768491	0.157862843	0.141257972	0.141488859	0.176470543	0.181304229	0.124883983	0.178796215	0.18792006	0.12371781	0.191450156	0.104975924	0.126761221	0.115240015	0.146864863	0.158708027
EZR	0.201034239	0.23119121	0.179973884	0.218500981	0.191143116	0.281998567	0.331972252	0.137010714	0.34211976	0.252422908	0.125454099	0.302047457	1	0.107313308	0.134015439	0.202020956	0.236078656	0.089935617	0.151186884	0.128862344	0.120387605	0.140136696	0.272164644	0.229832554	0.188853176	0.207423904	0.211031934	0.266580107	0.206817137	0.190501939	0.228030677	0.199351146	0.223386606	0.166279897	0.267829373	0.251394247	0.134404078	0.171267084	0.228197284	0.224495007	0.25548964	0.225001217	0.214093786	0.276267741	0.202809637	0.252030608	0.143509766	0.229434847	0.255709032
N.CDase	0.097523013	0.17625443	0.027642775	0.076513659	0.056395108	0.078624588	0.158669912	0.066905441	0.245234562	0.126161701	0.199462454	0.099820296	0.107313308	1	0.182623353	0.233774042	0.359121224	0.139142876	0.110225029	0.187880284	0.086942889	0.002272246	0.087935792	0.054997342	0.158782702	0.152054938	0.220832962	0.270585433	0.144712939	0.139410599	0.211945673	0.153784997	0.150506265	0.198245837	0.138976784	0.085335338	0.115815779	0.147281287	0.202454372	0.185767635	0.195277725	0.181743316	0.112124958	0.16745165	0.140830876	0.178471816	0.113791956	0.133560413	0.199969726
NEP	0.12610204	0.186780237	0.083884539	0.124862259	0.166088216	0.126542277	0.168728277	0.103567771	0.392634142	0.127420668	0.081565813	0.164322315	0.134015439	0.182623353	1	0.297508716	0.291555937	0.065682943	0.053273345	0.144064276	0.095050004	0.009382701	0.096305443	0.101035459	0.092479165	0.122905007	0.127981257	0.241164938	0.109977637	0.114830859	0.092769936	0.063900779	0.05907253	0.109175541	0.16434465	0.08971018	0.079173585	0.072370903	0.142316121	0.095103983	0.107223036	0.106460851	0.067070214	0.120356936	0.085142278	0.113634053	0.116286796	0.107217382	0.124254632
PVR	0.203449664	0.318013976	0.059094728	0.16886247	0.208355723	0.169160721	0.283909706	0.096177282	0.395296706	0.296212334	0.206459392	0.189319548	0.202020956	0.233774042	0.297508716	1	0.431834536	0.184091134	0.172008647	0.253122145	0.233300431	0.069089561	0.244123671	0.293357544	0.329745014	0.317912805	0.387559571	0.544648558	0.37295292	0.398672997	0.394494437	0.272598611	0.364815132	0.341111712	0.343452536	0.206753306	0.258508285	0.304831033	0.304627934	0.272885515	0.310724992	0.325756363	0.284290211	0.354353267	0.337251422	0.222377219	0.290020091	0.27725733	0.419565133
CPM	0.225798112	0.305348351	0.165858704	0.195665611	0.224640263	0.243599898	0.289875024	0.197533325	0.418692179	0.259305498	0.168555717	0.237736074	0.236078656	0.359121224	0.291555937	0.431834536	1	0.154486273	0.179509524	0.208627903	0.178396551	0.117590044	0.224951815	0.199000693	0.182922077	0.22609332	0.301867173	0.388331831	0.253932627	0.196325789	0.267936891	0.254271932	0.237047894	0.227575559	0.26764295	0.183742834	0.220451694	0.253427176	0.355800621	0.284588088	0.243929056	0.246692574	0.178080286	0.234748073	0.206721122	0.235776491	0.210147672	0.252374432	0.327136206
CPA2	0.167374085	0.138754741	0.082857195	0.123867095	0.186080513	0.115612225	0.165797447	0.103074962	0.121170186	0.238747526	0.164632529	0.070260801	0.089935617	0.139142876	0.065682943	0.184091134	0.154486273	1	0.048478073	0.187713665	0.126358807	0.012341925	0.142075922	0.200101326	0.208856075	0.200473062	0.182006693	0.260629997	0.213160249	0.221671843	0.20758577	0.178154567	0.289362648	0.284449318	0.156703101	0.124396537	0.170418902	0.167759364	0.186824027	0.206016619	0.283989591	0.211894244	0.240139733	0.22330318	0.216682902	0.152992247	0.132658208	0.262412408	0.205192096
IL.5R.alpha	0.108965757	0.180216703	0.13415762	0.123839646	0.158885421	0.169620624	0.223585984	0.153147351	0.161014835	0.198216075	0.090826009	0.11448661	0.151186884	0.110225029	0.053273345	0.172008647	0.179509524	0.048478073	1	0.195123439	0.139486326	0.133963672	0.127981166	0.184917357	0.156869231	0.190254691	0.222815663	0.228842432	0.098699541	0.143472989	0.177611512	0.135414338	0.178173647	0.150342437	0.167022426	0.169521065	0.203682323	0.156383694	0.158449361	0.159844282	0.207350987	0.17674617	0.117826561	0.201507203	0.15253892	0.16820989	0.127355419	0.17149995	0.159763016
GDNF	0.113534327	0.16167625	0.080113469	0.095265909	0.155703113	0.132829074	0.277130591	0.096631237	0.218558329	0.266625884	0.174514729	0.153373576	0.128862344	0.187880284	0.144064276	0.253122145	0.208627903	0.187713665	0.195123439	1	0.183299313	0.106087559	0.197282291	0.247523817	0.370050686	0.298604919	0.337757573	0.390044654	0.227297155	0.281755358	0.325666165	0.255063517	0.289421829	0.342220523	0.264044355	0.170642385	0.312260619	0.269901958	0.310823703	0.330136455	0.387695779	0.356870942	0.305273351	0.333032404	0.296783264	0.265180806	0.260084537	0.343636119	0.310420033
PLXNB1	0.224456467	0.254453598	0.183682795	0.219385899	0.265709977	0.226264641	0.240383188	0.182238201	0.197836243	0.246894948	0.130655134	0.129294313	0.120387605	0.086942889	0.095050004	0.233300431	0.178396551	0.126358807	0.139486326	0.183299313	1	0.139112085	0.203473118	0.186081693	0.201590578	0.233170412	0.249040926	0.289962833	0.214150101	0.200607687	0.246701687	0.148833092	0.270009684	0.224115615	0.184019532	0.164601706	0.212015866	0.25307432	0.271435399	0.239131564	0.302353121	0.260545811	0.298552927	0.312548407	0.285932575	0.255860838	0.197433887	0.282555005	0.270550113
NBL1	0.203910405	0.124382152	0.173769324	0.120306801	0.152966864	0.234230954	0.12059387	0.149914784	0.029563635	0.106439473	0.039309626	0.038657955	0.140136696	0.002272246	0.009382701	0.069089561	0.117590044	0.012341925	0.133963672	0.106087559	0.139112085	1	0.161986598	0.145700803	0.093271649	0.090922869	0.065633157	0.129108558	0.118863887	0.093703563	0.132171717	0.146359917	0.163398222	0.125169173	0.174485825	0.100094795	0.174598744	0.124355815	0.140255896	0.135443224	0.156258109	0.131344459	0.131921179	0.193653127	0.123294033	0.177910459	0.116317686	0.146818343	0.159106138
CTSS	0.290537758	0.226256898	0.232321544	0.181420266	0.238370701	0.327158036	0.313855295	0.194318359	0.198597998	0.235382197	0.161425494	0.252829405	0.272164644	0.087935792	0.096305443	0.244123671	0.224951815	0.142075922	0.127981166	0.197282291	0.203473118	0.161986598	1	0.214651089	0.23656392	0.215732438	0.257893944	0.267500771	0.286736491	0.202821987	0.242757423	0.170889574	0.242807982	0.22307506	0.295478973	0.192222556	0.25709834	0.215810935	0.263963605	0.234264938	0.273328008	0.257609544	0.212900355	0.275859169	0.259166162	0.201115357	0.174318485	0.20914231	0.25384977
CLEC10A	0.140438587	0.200765821	0.040808761	0.094575044	0.14091616	0.105299408	0.229048509	0.085359716	0.242998229	0.329848745	0.21007474	0.089244644	0.229832554	0.054997342	0.101035459	0.293357544	0.199000693	0.200101326	0.184917357	0.247523817	0.186081693	0.145700803	0.214651089	1	0.388688506	0.363261274	0.340449753	0.451006635	0.355892099	0.405054023	0.395691802	0.349496039	0.392245816	0.373394399	0.377365808	0.289696595	0.296953238	0.363948404	0.380340834	0.346332066	0.467583271	0.428943284	0.471065544	0.464353472	0.457724785	0.352326175	0.339547501	0.393653799	0.464467665
RGMA	0.134944803	0.1755317	0.006675171	0.085421498	0.168535895	0.05305656	0.206270898	0.037182765	0.161575771	0.242064591	0.166410412	0.083671495	0.188853176	0.158782702	0.092479165	0.329745014	0.182922077	0.208856075	0.156869231	0.370050686	0.201590578	0.093271649	0.23656392	0.388688506	1	0.504712047	0.490760914	0.537070565	0.440208433	0.541522244	0.537835478	0.409549205	0.537221602	0.54758085	0.384858506	0.267962537	0.294100961	0.450630695	0.421489932	0.543109821	0.681838003	0.558486811	0.533850377	0.57639231	0.572998273	0.380949843	0.458359335	0.47122903	0.569968503
ADAM.23	0.16962188	0.249394783	0.031008038	0.119447193	0.173528644	0.10640147	0.212353716	0.0732494	0.216633641	0.270210782	0.199647974	0.116057929	0.207423904	0.152054938	0.122905007	0.317912805	0.22609332	0.200473062	0.190254691	0.298604919	0.233170412	0.090922869	0.215732438	0.363261274	0.504712047	1	0.491415339	0.52830698	0.445985001	0.541868413	0.502624756	0.420544424	0.501287021	0.536020537	0.399549412	0.302002736	0.331991555	0.440614755	0.47123798	0.521651143	0.624715785	0.577791352	0.494179633	0.553925624	0.542034236	0.410443391	0.474652627	0.504126764	0.568304507
PDGF.R.alpha	0.210814749	0.294106776	0.060152354	0.138402702	0.229913088	0.121478998	0.264277619	0.098251975	0.285588831	0.305637373	0.192589816	0.194646345	0.211031934	0.220832962	0.127981257	0.387559571	0.301867173	0.182006693	0.222815663	0.337757573	0.249040926	0.065633157	0.257893944	0.340449753	0.490760914	0.491415339	1	0.589320162	0.457473683	0.603980127	0.567519567	0.444058757	0.494354206	0.552208433	0.385952082	0.29089619	0.339186858	0.430319009	0.502187158	0.492192065	0.549072704	0.543843535	0.452096843	0.520322248	0.536178011	0.387656659	0.432319075	0.49285603	0.567590341
DDR1	0.26921937	0.393405455	0.111463697	0.215098866	0.300603885	0.1988155	0.327548242	0.163961495	0.403983262	0.372356413	0.26012153	0.204943407	0.266580107	0.270585433	0.241164938	0.544648558	0.388331831	0.260629997	0.228842432	0.390044654	0.289962833	0.129108558	0.267500771	0.451006635	0.537070565	0.52830698	0.589320162	1	0.570415026	0.626761743	0.607713745	0.475645364	0.596968596	0.578376908	0.50782905	0.33037287	0.362133839	0.518560274	0.56188062	0.550043735	0.638407134	0.607727666	0.551056659	0.635201016	0.600452049	0.449414711	0.572429875	0.541480381	0.666885172
CDH6	0.213988945	0.232211441	0.009487412	0.116558958	0.19429563	0.100020787	0.233207677	0.0404357	0.241923302	0.233804835	0.230381235	0.118706643	0.206817137	0.144712939	0.109977637	0.37295292	0.253932627	0.213160249	0.098699541	0.227297155	0.214150101	0.118863887	0.286736491	0.355892099	0.440208433	0.445985001	0.457473683	0.570415026	1	0.569521522	0.5631725	0.377649561	0.506889834	0.495462207	0.38150974	0.26516424	0.288148406	0.449446991	0.480489841	0.462789162	0.505953722	0.507916267	0.439734281	0.502108783	0.514511028	0.362328615	0.464988634	0.425672089	0.550757951
SCARF2	0.178874097	0.247230029	-0.007534673	0.094925532	0.190373098	0.060905829	0.203146283	0.041324684	0.164409284	0.260494105	0.2384872	0.117217766	0.190501939	0.139410599	0.114830859	0.398672997	0.196325789	0.221671843	0.143472989	0.281755358	0.200607687	0.093703563	0.202821987	0.405054023	0.541522244	0.541868413	0.603980127	0.626761743	0.569521522	1	0.640515976	0.485119961	0.628730927	0.62146216	0.438803859	0.327201998	0.306198805	0.537419844	0.563425195	0.597807972	0.672489792	0.661761154	0.59595356	0.645711886	0.663906484	0.452848232	0.535364952	0.582506572	0.699591441
FLRT2	0.181778833	0.24694104	0.022696796	0.109008265	0.180700309	0.109603335	0.292150471	0.055620698	0.222749234	0.35492473	0.22017319	0.141713901	0.228030677	0.211945673	0.092769936	0.394494437	0.267936891	0.20758577	0.177611512	0.325666165	0.246701687	0.132171717	0.242757423	0.395691802	0.537835478	0.502624756	0.567519567	0.607713745	0.5631725	0.640515976	1	0.498164468	0.567821986	0.563435429	0.428679629	0.30082428	0.362249396	0.560085457	0.569343524	0.566574594	0.622176351	0.611598658	0.540022032	0.631987935	0.619976691	0.458491766	0.519558464	0.520861605	0.615861843
DRAXIN	0.168032858	0.176856347	-0.021450363	0.082687862	0.141698384	0.039831575	0.263928556	0.014665163	0.205525303	0.281634582	0.188325276	0.117984001	0.199351146	0.153784997	0.063900779	0.272598611	0.254271932	0.178154567	0.135414338	0.255063517	0.148833092	0.146359917	0.170889574	0.349496039	0.409549205	0.420544424	0.444058757	0.475645364	0.377649561	0.485119961	0.498164468	1	0.479799321	0.473350123	0.430282125	0.311996505	0.32507395	0.4495957	0.523471327	0.522335889	0.543562576	0.56484774	0.514487675	0.554494206	0.540808357	0.399872312	0.482141714	0.511113813	0.564687731
CD200	0.266405515	0.272641833	0.035214652	0.146373348	0.245787296	0.104353671	0.289630572	0.080749019	0.196596459	0.260634239	0.206611892	0.133590193	0.223386606	0.150506265	0.05907253	0.364815132	0.237047894	0.289362648	0.178173647	0.289421829	0.270009684	0.163398222	0.242807982	0.392245816	0.537221602	0.501287021	0.494354206	0.596968596	0.506889834	0.628730927	0.567821986	0.479799321	1	0.62181841	0.373352942	0.27035978	0.301975303	0.467846849	0.548923034	0.588792356	0.66187435	0.60355638	0.637876772	0.669275808	0.60690588	0.446257779	0.500669636	0.522367958	0.651393336
GDNFR.alpha.3	0.24201793	0.238116486	0.018023313	0.100027168	0.202914756	0.088573165	0.24808401	0.067463629	0.182396337	0.265189915	0.204002659	0.11768491	0.166279897	0.198245837	0.109175541	0.341111712	0.227575559	0.284449318	0.150342437	0.342220523	0.224115615	0.125169173	0.22307506	0.373394399	0.54758085	0.536020537	0.552208433	0.578376908	0.495462207	0.62146216	0.563435429	0.473350123	0.62181841	1	0.391620074	0.294890176	0.333201943	0.491378734	0.538154144	0.56237959	0.679243889	0.610312023	0.573832957	0.605034528	0.587882026	0.431986027	0.468422718	0.541035094	0.617074019
CLM.6	0.195521567	0.214896757	0.069866324	0.102314099	0.176707718	0.184237415	0.237975364	0.095357277	0.299378831	0.301486126	0.166888382	0.157862843	0.267829373	0.138976784	0.16434465	0.343452536	0.26764295	0.156703101	0.167022426	0.264044355	0.184019532	0.174485825	0.295478973	0.377365808	0.384858506	0.399549412	0.385952082	0.50782905	0.38150974	0.438803859	0.428679629	0.430282125	0.373352942	0.391620074	1	0.423733217	0.327035347	0.493232814	0.503970585	0.472729327	0.502825386	0.508770532	0.474696836	0.537046973	0.535827904	0.443626927	0.488424718	0.538103421	0.588287743
CLM.1	0.123420429	0.182506457	0.022124488	0.103957532	0.125584965	0.124139557	0.166600954	0.035317923	0.191355223	0.261473653	0.098088215	0.141257972	0.251394247	0.085335338	0.08971018	0.206753306	0.183742834	0.124396537	0.169521065	0.170642385	0.164601706	0.100094795	0.192222556	0.289696595	0.267962537	0.302002736	0.29089619	0.33037287	0.26516424	0.327201998	0.30082428	0.311996505	0.27035978	0.294890176	0.423733217	1	0.260358283	0.398935139	0.362081768	0.347760712	0.410882493	0.41219727	0.369598352	0.457022694	0.414479419	0.35859863	0.4107162	0.39842112	0.424037394
Beta.NGF	0.184499972	0.213208708	0.12180374	0.132341679	0.204700768	0.198229687	0.287964789	0.127032764	0.206737178	0.313101136	0.196102072	0.141488859	0.134404078	0.115815779	0.079173585	0.258508285	0.220451694	0.170418902	0.203682323	0.312260619	0.212015866	0.174598744	0.25709834	0.296953238	0.294100961	0.331991555	0.339186858	0.362133839	0.288148406	0.306198805	0.362249396	0.32507395	0.301975303	0.333201943	0.327035347	0.260358283	1	0.3776046	0.343260631	0.310206202	0.406028895	0.400239985	0.320549972	0.370474847	0.409217012	0.315029931	0.296893559	0.365690274	0.344787187
N2DL.2	0.165272802	0.186210068	0.015356184	0.073151197	0.159980846	0.096490313	0.253159378	0.024519229	0.197901394	0.307745987	0.16739333	0.176470543	0.171267084	0.147281287	0.072370903	0.304831033	0.253427176	0.167759364	0.156383694	0.269901958	0.25307432	0.124355815	0.215810935	0.363948404	0.450630695	0.440614755	0.430319009	0.518560274	0.449446991	0.537419844	0.560085457	0.4495957	0.467846849	0.491378734	0.493232814	0.398935139	0.3776046	1	0.564329733	0.569591344	0.65752607	0.682951827	0.572405288	0.618544766	0.662616332	0.534694841	0.555798886	0.560812698	0.598811551
THY.1	0.191007226	0.266150318	0.049433405	0.132064294	0.152781517	0.140488248	0.301017966	0.08145526	0.243018977	0.317955939	0.177196246	0.181304229	0.228197284	0.202454372	0.142316121	0.304627934	0.355800621	0.186824027	0.158449361	0.310823703	0.271435399	0.140255896	0.263963605	0.380340834	0.421489932	0.47123798	0.502187158	0.56188062	0.480489841	0.563425195	0.569343524	0.523471327	0.548923034	0.538154144	0.503970585	0.362081768	0.343260631	0.564329733	1	0.638536148	0.64376584	0.717959295	0.632854873	0.647284592	0.662210643	0.546435139	0.541790398	0.596157178	0.643622223
ADAM.22	0.217613963	0.211947263	0.080839578	0.126919401	0.19524082	0.160704684	0.251378986	0.097688963	0.173119999	0.290314344	0.209978823	0.124883983	0.224495007	0.185767635	0.095103983	0.272885515	0.284588088	0.206016619	0.159844282	0.330136455	0.239131564	0.135443224	0.234264938	0.346332066	0.543109821	0.521651143	0.492192065	0.550043735	0.462789162	0.597807972	0.566574594	0.522335889	0.588792356	0.56237959	0.472729327	0.347760712	0.310206202	0.569591344	0.638536148	1	0.74587542	0.714846376	0.657475749	0.719864549	0.669053069	0.597102367	0.614271522	0.617218036	0.679650078
RGMB	0.227904263	0.261314345	0.067033613	0.169687481	0.231280076	0.136900232	0.305571843	0.092406259	0.220780097	0.353177801	0.221653781	0.178796215	0.25548964	0.195277725	0.107223036	0.310724992	0.243929056	0.283989591	0.207350987	0.387695779	0.302353121	0.156258109	0.273328008	0.467583271	0.681838003	0.624715785	0.549072704	0.638407134	0.505953722	0.672489792	0.622176351	0.543562576	0.66187435	0.679243889	0.502825386	0.410882493	0.406028895	0.65752607	0.64376584	0.74587542	1	0.810461566	0.732481213	0.791638938	0.785636054	0.606083861	0.66583427	0.705503328	0.737932873
JAM.B	0.228716701	0.234588559	-0.004601786	0.106124532	0.156625021	0.088720198	0.317820738	-0.001192004	0.221585219	0.332839392	0.205216432	0.18792006	0.225001217	0.181743316	0.106460851	0.325756363	0.246692574	0.211894244	0.17674617	0.356870942	0.260545811	0.131344459	0.257609544	0.428943284	0.558486811	0.577791352	0.543843535	0.607727666	0.507916267	0.661761154	0.611598658	0.56484774	0.60355638	0.610312023	0.508770532	0.41219727	0.400239985	0.682951827	0.717959295	0.714846376	0.810461566	1	0.713502571	0.750752779	0.782373934	0.60808757	0.67361414	0.689880587	0.712133895
CADM3	0.205095081	0.217601453	0.012644774	0.115285644	0.149044275	0.09071154	0.244031338	0.041700331	0.177628016	0.302464406	0.222697611	0.12371781	0.214093786	0.112124958	0.067070214	0.284290211	0.178080286	0.240139733	0.117826561	0.305273351	0.298552927	0.131921179	0.212900355	0.471065544	0.533850377	0.494179633	0.452096843	0.551056659	0.439734281	0.59595356	0.540022032	0.514487675	0.637876772	0.573832957	0.474696836	0.369598352	0.320549972	0.572405288	0.632854873	0.657475749	0.732481213	0.713502571	1	0.767895667	0.739590398	0.584099128	0.591189939	0.615356647	0.686237861
EPHB6	0.244421859	0.267042877	0.065733177	0.159783911	0.232341974	0.171079656	0.336164997	0.084743626	0.231173111	0.362906299	0.232780307	0.191450156	0.276267741	0.16745165	0.120356936	0.354353267	0.234748073	0.22330318	0.201507203	0.333032404	0.312548407	0.193653127	0.275859169	0.464353472	0.57639231	0.553925624	0.520322248	0.635201016	0.502108783	0.645711886	0.631987935	0.554494206	0.669275808	0.605034528	0.537046973	0.457022694	0.370474847	0.618544766	0.647284592	0.719864549	0.791638938	0.750752779	0.767895667	1	0.764284162	0.636683348	0.721912299	0.681874693	0.754227834
LAYN	0.171441357	0.19980199	-0.011464713	0.09177666	0.139695453	0.077222299	0.216251402	0.011168453	0.207896011	0.309670896	0.202437477	0.104975924	0.202809637	0.140830876	0.085142278	0.337251422	0.206721122	0.216682902	0.15253892	0.296783264	0.285932575	0.123294033	0.259166162	0.457724785	0.572998273	0.542034236	0.536178011	0.600452049	0.514511028	0.663906484	0.619976691	0.540808357	0.60690588	0.587882026	0.535827904	0.414479419	0.409217012	0.662616332	0.662210643	0.669053069	0.785636054	0.782373934	0.739590398	0.764284162	1	0.582845392	0.653722269	0.68005252	0.709812676
VWC2	0.190641629	0.197256961	0.038734482	0.107780301	0.132969128	0.132264303	0.206563806	0.053910146	0.176044933	0.257324115	0.200469876	0.126761221	0.252030608	0.178471816	0.113634053	0.222377219	0.235776491	0.152992247	0.16820989	0.265180806	0.255860838	0.177910459	0.201115357	0.352326175	0.380949843	0.410443391	0.387656659	0.449414711	0.362328615	0.452848232	0.458491766	0.399872312	0.446257779	0.431986027	0.443626927	0.35859863	0.315029931	0.534694841	0.546435139	0.597102367	0.606083861	0.60808757	0.584099128	0.636683348	0.582845392	1	0.544540592	0.595658105	0.575224776
CDH3	0.137233972	0.170539266	-0.031892605	0.06781666	0.138016692	0.043207516	0.243848054	-0.00099718	0.197738014	0.245637278	0.181569756	0.115240015	0.143509766	0.113791956	0.116286796	0.290020091	0.210147672	0.132658208	0.127355419	0.260084537	0.197433887	0.116317686	0.174318485	0.339547501	0.458359335	0.474652627	0.432319075	0.572429875	0.464988634	0.535364952	0.519558464	0.482141714	0.500669636	0.468422718	0.488424718	0.4107162	0.296893559	0.555798886	0.541790398	0.614271522	0.66583427	0.67361414	0.591189939	0.721912299	0.653722269	0.544540592	1	0.576049799	0.624453553
UNC5C	0.1899882	0.191703793	0.072763419	0.184893993	0.220168949	0.148763011	0.275515107	0.116416713	0.222782665	0.300021536	0.181905027	0.146864863	0.229434847	0.133560413	0.107217382	0.27725733	0.252374432	0.262412408	0.17149995	0.343636119	0.282555005	0.146818343	0.20914231	0.393653799	0.47122903	0.504126764	0.49285603	0.541480381	0.425672089	0.582506572	0.520861605	0.511113813	0.522367958	0.541035094	0.538103421	0.39842112	0.365690274	0.560812698	0.596157178	0.617218036	0.705503328	0.689880587	0.615356647	0.681874693	0.68005252	0.595658105	0.576049799	1	0.664423784
TNFRSF21	0.238893708	0.294488581	0.059844775	0.137932729	0.204958021	0.159963708	0.256973612	0.102808	0.268352755	0.311406384	0.235199151	0.158708027	0.255709032	0.199969726	0.124254632	0.419565133	0.327136206	0.205192096	0.159763016	0.310420033	0.270550113	0.159106138	0.25384977	0.464467665	0.569968503	0.568304507	0.567590341	0.666885172	0.550757951	0.699591441	0.615861843	0.564687731	0.651393336	0.617074019	0.588287743	0.424037394	0.344787187	0.598811551	0.643622223	0.679650078	0.737932873	0.712133895	0.686237861	0.754227834	0.709812676	0.575224776	0.624453553	0.664423784	1
RSPO1	0.366999311	0.410905243	0.318207731	0.265805143	0.384026008	0.451554386	0.430868583	0.327599909	0.33435981	0.4366168	0.215002823	0.24146618	0.322627768	0.158406891	0.15447799	0.389883031	0.337339394	0.194068012	0.281997086	0.377635605	0.310857063	0.217601734	0.344090582	0.446976399	0.408541202	0.424509709	0.464916766	0.569657032	0.378113224	0.475155365	0.464205091	0.39386714	0.485300219	0.462344174	0.409006314	0.332632937	0.431323145	0.458021206	0.483797246	0.476161224	0.560018673	0.511475435	0.518730871	0.552178182	0.511816343	0.445783655	0.454064042	0.454092548	0.509503097
Dkk.4	0.191269371	0.273265102	0.119039739	0.189190748	0.269623735	0.182104128	0.319372177	0.131075366	0.202937286	0.280292944	0.197665163	0.196120495	0.189381927	0.13574072	0.141646519	0.274011692	0.229176586	0.333658127	0.156257577	0.333061587	0.251032696	0.127112511	0.208887403	0.278338706	0.356561536	0.377283497	0.381843958	0.453918971	0.3179298	0.427755975	0.421577483	0.352271487	0.423956126	0.432258448	0.374963486	0.244873959	0.35777147	0.419134187	0.435619681	0.411942877	0.508752737	0.493687586	0.445702699	0.484115942	0.477799341	0.359465543	0.369652026	0.497154439	0.385518086
CD38	0.120041585	0.228210019	0.018177523	0.102314287	0.134538445	0.098542621	0.284876118	0.046527384	0.251613361	0.346416482	0.176235014	0.188806979	0.187358621	0.159928871	0.112980087	0.275268583	0.261349216	0.132911298	0.204662541	0.382321061	0.168128494	0.154816003	0.229590027	0.339122946	0.462116543	0.385407938	0.322610832	0.447946287	0.32411217	0.355357972	0.403631877	0.424471171	0.362685672	0.382625435	0.38639219	0.35036878	0.382433537	0.475983407	0.449076494	0.483030316	0.595929552	0.543769327	0.457414372	0.534702596	0.483907458	0.428785868	0.530106342	0.494058065	0.473039163
SMOC2	0.146679212	0.251538421	0.079121346	0.148040991	0.176532526	0.138631961	0.249274542	0.108492198	0.237442208	0.255525028	0.160689821	0.199776687	0.246054763	0.226947985	0.162638073	0.245116716	0.307229331	0.202346369	0.163386128	0.381319821	0.266105711	0.116295164	0.195272252	0.271804774	0.414247474	0.3881071	0.389012174	0.440898994	0.290188994	0.426592187	0.409221086	0.36232474	0.386379111	0.412546891	0.308339935	0.22772776	0.354231188	0.449390395	0.469137925	0.461757989	0.602986026	0.551834762	0.427924221	0.439116111	0.497958997	0.411285529	0.373637459	0.451743389	0.429970531
SKR3	0.179248455	0.279456329	0.024926767	0.128243265	0.183507669	0.133842363	0.301809299	0.07496061	0.300927793	0.387476831	0.26293628	0.226596929	0.281103628	0.185120589	0.153735216	0.398175104	0.340761099	0.214569604	0.226134924	0.371457227	0.279395932	0.123974488	0.32031049	0.490808919	0.494897834	0.522672129	0.548822214	0.60255108	0.504254517	0.595471375	0.584882924	0.52238251	0.533928894	0.552425418	0.547142094	0.454733102	0.426090301	0.625335549	0.668501028	0.5953755	0.699124063	0.753420873	0.627877516	0.669192141	0.716134914	0.575734218	0.578846933	0.642430262	0.660624615
EDA2R	0.135155229	0.202541713	0.010958188	0.113894139	0.108012675	0.103439726	0.199377187	0.042550567	0.188639271	0.299348808	0.182407068	0.184324468	0.217309273	0.155208545	0.093361246	0.276566924	0.24400734	0.149739797	0.172421879	0.308250843	0.222778454	0.120499884	0.214795143	0.367767418	0.406321833	0.424783607	0.463755527	0.475205005	0.365473177	0.533812554	0.462642691	0.41880487	0.413040009	0.450008788	0.426850553	0.343843017	0.355755438	0.52067666	0.595773146	0.514143872	0.6149828	0.627615242	0.546234828	0.542458542	0.627309165	0.485934387	0.495796904	0.556328099	0.53062628
TNFRSF12A	0.125110252	0.192287184	-0.023384058	0.078189772	0.114250955	0.084265412	0.240889662	0.01590091	0.249829782	0.32547577	0.173389654	0.161751677	0.247888133	0.152262742	0.1529865	0.388015683	0.291623925	0.201774696	0.143856943	0.31366731	0.25072976	0.091436699	0.256415452	0.370424697	0.454187296	0.459849044	0.464353051	0.5133827	0.418884372	0.47247286	0.501650201	0.410725588	0.384603348	0.451225528	0.448036962	0.344741213	0.42434131	0.492997668	0.498575002	0.453692653	0.558909718	0.578801151	0.482582731	0.504995318	0.605100184	0.416427044	0.480156116	0.518777467	0.503989639
EFNA4	0.227309886	0.272167165	0.072840072	0.169406527	0.228643473	0.190844376	0.353640199	0.112274162	0.321189845	0.462628882	0.21386045	0.218469953	0.298863021	0.208923283	0.164719026	0.381741437	0.367010667	0.272803851	0.224285093	0.404435115	0.317485146	0.17087042	0.317746519	0.484902609	0.480977346	0.517361711	0.518549422	0.624812248	0.480598764	0.567138946	0.585481085	0.547336042	0.55655921	0.564507538	0.573242646	0.480226443	0.469188656	0.65821056	0.678620523	0.629001093	0.73364269	0.734980637	0.652362568	0.728137525	0.749629612	0.605892508	0.638990498	0.695216834	0.664772275
SCARB2	0.152774411	0.220030085	0.001878231	0.07461739	0.115385582	0.133022948	0.269801023	0.042238291	0.296280904	0.423837325	0.230534941	0.18973263	0.284369088	0.195372234	0.172761022	0.378426108	0.347518252	0.205224899	0.172891692	0.307836918	0.303232169	0.117953862	0.253140024	0.433087885	0.408707375	0.427381851	0.457460235	0.539392006	0.393126155	0.493449743	0.484458761	0.480115775	0.442029396	0.439936813	0.53577124	0.424493192	0.411820426	0.556119986	0.620706122	0.55398973	0.59442883	0.637293702	0.57083845	0.626497665	0.657801841	0.540863279	0.566484898	0.570807527	0.603380729
GFR.alpha.1	0.195794267	0.275768411	0.125308678	0.204918527	0.242900484	0.209490444	0.244204326	0.181465607	0.258475611	0.41002271	0.192013656	0.16579106	0.271670852	0.233827846	0.152089297	0.345944307	0.33745276	0.23720002	0.204551971	0.381669629	0.282696937	0.151847295	0.258873373	0.372099553	0.469619042	0.497773576	0.525964115	0.590226385	0.421769386	0.582663458	0.56950405	0.446450803	0.493687578	0.502583251	0.477309064	0.417036403	0.350183179	0.559886646	0.616727826	0.600805353	0.674781602	0.64375911	0.589827991	0.662756502	0.629598077	0.58972986	0.572039747	0.61815508	0.641536136
SCARA5	0.23861078	0.334420186	0.129096591	0.191266514	0.234105326	0.202004723	0.302853784	0.163676368	0.313882232	0.351506364	0.246765718	0.227155671	0.259254323	0.231743394	0.198077557	0.362109494	0.370104624	0.179538515	0.176232894	0.369770291	0.286486046	0.147621451	0.278465818	0.457610914	0.46410835	0.518137647	0.584713982	0.575274832	0.45614373	0.588114386	0.541839614	0.43167476	0.4740814	0.527781489	0.477893764	0.349949879	0.401402208	0.56624705	0.61614229	0.569229584	0.659931499	0.659217021	0.572079647	0.582192196	0.6173163	0.535995363	0.523473982	0.575528196	0.628365388
G.CSF	0.092430433	0.110032688	0.091159993	0.097780347	0.064632281	0.13807454	0.115063584	0.078607066	0.09009345	0.171500891	0.047596963	0.011314843	0.005688517	0.082661459	0.036030981	0.103904784	0.15366189	0.099945255	0.105926029	0.190309198	0.158405932	0.125149771	0.061048669	0.125827228	0.124901596	0.140657629	0.149698722	0.165636768	0.06975749	0.099478658	0.188384387	0.137019877	0.106737651	0.158714078	0.134209088	0.11549738	0.156521473	0.16960687	0.21758602	0.186395672	0.194043707	0.177141308	0.188459248	0.214045014	0.180519875	0.210738007	0.16537921	0.215047447	0.146506109
LAIR.2	0.04887848	0.105845672	0.095244976	0.147421143	0.097856074	0.099619594	0.099467045	0.058538035	0.181468843	0.146711674	0.015539457	0.134320958	0.146551965	0.022360109	0.023230704	0.087136202	0.057877103	0.033703463	0.07307784	0.110554496	0.110885842	0.036674393	0.08646918	0.123832461	0.088680974	0.093888884	0.09294761	0.157851181	0.058578044	0.105973083	0.156444582	0.146540511	0.102746696	0.106274239	0.136024108	0.139445699	0.114963727	0.139785791	0.152160736	0.146794615	0.168864312	0.197688304	0.181729778	0.199448653	0.203452567	0.157863591	0.185724338	0.202990793	0.158085549
FcRL2	0.055537773	0.138247701	0.057918542	0.104984174	0.130661781	0.102468037	0.149370531	0.093410011	0.1770866	0.287255372	0.077948305	0.084529517	0.124103324	0.110894981	0.052746933	0.164216681	0.175504256	0.096037367	0.175053741	0.156115812	0.136343142	-0.005225941	0.097558566	0.228449985	0.211070398	0.248570156	0.230748251	0.30257125	0.203768776	0.258250691	0.268126624	0.268286114	0.261021615	0.214190403	0.247831289	0.260409656	0.203108012	0.292477624	0.307930313	0.277884892	0.333279616	0.315740846	0.269943764	0.351433619	0.310530131	0.255378809	0.293575442	0.333873718	0.348850468
MSR1	0.061459354	0.257721781	0.045438915	0.098902065	0.159783266	0.11930126	0.203210329	0.078536899	0.330007829	0.345405005	0.199343774	0.229558069	0.211851186	0.172847676	0.122235987	0.352773201	0.308758174	0.139087588	0.175454933	0.257563884	0.160421473	0.007189876	0.184758346	0.348181785	0.305408696	0.36345645	0.427619688	0.465241835	0.307174474	0.400111094	0.365787635	0.353142991	0.335106744	0.316438205	0.442105499	0.301472882	0.312147461	0.392646255	0.386930376	0.355752136	0.394645592	0.385662169	0.339451104	0.400523826	0.394367895	0.343185182	0.326877539	0.383817479	0.464681028
SIGLEC1	0.038995887	0.145586211	0.02547561	0.056900161	0.094526294	0.098831408	0.16481403	0.045049241	0.233180144	0.320296957	0.148104713	0.118518186	0.153513631	0.135329779	0.040576938	0.261435167	0.219043474	0.128450217	0.158305299	0.221245141	0.173859393	0.025007349	0.118704656	0.367499533	0.292316282	0.336397959	0.348750543	0.426386915	0.288597815	0.347224679	0.368858714	0.350005712	0.289587387	0.278520549	0.463389754	0.316141133	0.279141587	0.387675455	0.412560394	0.37265745	0.38704176	0.397216542	0.341233441	0.425246589	0.412139807	0.379286127	0.378416696	0.433177858	0.523231552
CRTAM	0.111332131	0.137028576	0.006753464	0.081496069	0.097239017	0.074213519	0.200857324	0.056687051	0.155240211	0.538364231	0.131708702	0.034518011	0.183861268	0.022030622	0.047171146	0.197256781	0.145274293	0.137395134	0.101860749	0.155752658	0.207643711	0.062602957	0.139044827	0.361252589	0.267014378	0.277524538	0.29009634	0.369570505	0.273964567	0.3440775	0.376545948	0.322243293	0.3372453	0.259862457	0.357786856	0.326742145	0.243347398	0.334745083	0.355603001	0.322989179	0.360081615	0.349441754	0.384335371	0.444300264	0.410480742	0.304711501	0.381801418	0.378978425	0.407957464
IL12	0.123022889	0.094561376	0.032200886	0.083977	0.102270279	0.090903043	0.174617655	0.025983692	0.209861171	0.349178132	0.081249215	0.152183389	0.19411536	0.053456622	0.075978609	0.144080953	0.191220305	0.11304415	0.066070591	0.165068222	0.157809503	0.071924783	0.125872375	0.265717676	0.166480674	0.255156929	0.244614827	0.301146752	0.214841106	0.248905392	0.310929481	0.337604607	0.238501189	0.197054487	0.347238168	0.320586293	0.228205341	0.364886002	0.382488077	0.339196163	0.361731562	0.387446734	0.353607711	0.391451233	0.387455923	0.340103132	0.385110157	0.412188031	0.340618268
GM.CSF.R.alpha	0.04697787	0.1335853	-0.009899935	0.029626928	0.065814664	0.054986574	0.10246887	0.021073033	0.138076172	0.154644365	0.100013097	0.057089226	0.126987073	0.076712897	0.132749412	0.167211767	0.149882717	0.107424277	0.094958505	0.135443673	0.089817032	0.062053844	0.150835995	0.233391797	0.196560359	0.216836709	0.198221531	0.27410091	0.203752652	0.207694495	0.214726691	0.18681331	0.163384048	0.17757045	0.236793982	0.205227412	0.146722504	0.176034784	0.21518089	0.187634068	0.218762074	0.206198307	0.15763141	0.247562099	0.198076536	0.187785677	0.187315376	0.18260526	0.223940826
Siglec.9	0.151523555	0.20937791	0.095907733	0.134003831	0.17664553	0.163472297	0.212815632	0.094623521	0.260497416	0.238781383	0.136232495	0.07995798	0.214664902	0.164985821	0.138278345	0.318073617	0.295323816	0.119548765	0.156348328	0.174844428	0.111934308	0.03227642	0.172385637	0.266869661	0.270109623	0.237078902	0.315790453	0.416106497	0.259266025	0.341624044	0.327861899	0.258315603	0.350276309	0.281278872	0.353624948	0.204040429	0.181168663	0.250506663	0.316807349	0.27025538	0.267953474	0.223183405	0.245793055	0.31011313	0.253385107	0.207207734	0.197407658	0.2739377	0.39859473
CD200R1	0.185721984	0.263244605	0.068563556	0.16494739	0.200112325	0.141807273	0.232608243	0.122760728	0.290664673	0.307835225	0.17016978	0.112886528	0.157146688	0.179595707	0.182693712	0.363494153	0.350122334	0.175699311	0.194453724	0.253132696	0.128814667	0.078006404	0.161957621	0.29070641	0.286053785	0.326702074	0.353970007	0.486577357	0.347032917	0.396429088	0.426038804	0.337080001	0.394487997	0.358376319	0.394381657	0.267321009	0.257814497	0.31873427	0.405915859	0.350220447	0.364756444	0.362890788	0.324729042	0.397296985	0.325981849	0.29407814	0.347212129	0.348487839	0.4506079
SMPD1	0.095800453	0.193636535	-0.044675535	0.030633905	0.069994959	0.029884741	0.163059598	0.027731344	0.274712045	0.207828055	0.532012682	0.117077277	0.140360506	0.23266402	0.211224698	0.38275566	0.271535538	0.123334881	0.15100455	0.242174953	0.135701436	0.036327854	0.161892763	0.248504499	0.217110647	0.213915569	0.269458677	0.378388856	0.257264873	0.263094301	0.288030452	0.259858189	0.256450607	0.246192724	0.246699665	0.137917017	0.247537793	0.229128201	0.213172363	0.233130807	0.247923554	0.238845449	0.232235495	0.265462183	0.268704169	0.242357094	0.249888587	0.204166099	0.313574879
CTSC	0.195501326	0.264759271	0.131984828	0.178801481	0.202032024	0.194514458	0.206813471	0.149956199	0.328354727	0.193938685	0.263854693	0.085133361	0.138801384	0.167368634	0.156976932	0.296534906	0.303413227	0.124807534	0.142336317	0.17489913	0.14166364	0.065077134	0.227323459	0.204788095	0.193109904	0.21942403	0.315521255	0.307196216	0.256388276	0.216189552	0.221435841	0.185499197	0.229808751	0.172604412	0.237328022	0.155483288	0.159261704	0.164691642	0.192016793	0.191328518	0.188054258	0.163546817	0.141984124	0.194700255	0.186489353	0.144005072	0.121096107	0.184564309	0.297571875
NRP2	0.23915539	0.278869269	0.120144514	0.197992463	0.243975475	0.187905175	0.189453067	0.178174461	0.248226254	0.275236531	0.193689333	0.175270898	0.268460156	0.179165671	0.126151624	0.281322676	0.262076551	0.227967388	0.196836082	0.215528923	0.298981223	0.181664789	0.135742978	0.271964316	0.296918589	0.31392241	0.465454621	0.460647547	0.322230158	0.421946866	0.361500504	0.28175545	0.372140196	0.349083531	0.284225434	0.213935302	0.284302143	0.303129878	0.345351381	0.330668713	0.381112599	0.318586136	0.368466814	0.389461825	0.33303978	0.349399461	0.276828249	0.404330293	0.409422976
ROBO2	0.219016347	0.298725411	-0.013955786	0.122925312	0.188383682	0.054761945	0.212795019	0.060286797	0.299294274	0.311626609	0.257437188	0.136604341	0.217756847	0.285365308	0.147180553	0.417708476	0.345145873	0.234529947	0.147275508	0.279220351	0.203906305	0.034503813	0.176325109	0.336004637	0.4472376	0.454977112	0.538659816	0.60919901	0.510245017	0.622502321	0.576841797	0.409874063	0.57930271	0.564851387	0.357302724	0.226904181	0.238339783	0.454107451	0.487677515	0.474500344	0.543389311	0.513983604	0.485324283	0.516461501	0.487475111	0.373536912	0.438921775	0.416309654	0.562727235
Nr.CAM	0.255301716	0.355646383	0.146357508	0.241100061	0.31167171	0.217273299	0.310025542	0.192196506	0.386586794	0.333613936	0.275216069	0.193561503	0.225881769	0.265161411	0.194385446	0.392817376	0.419271194	0.283981014	0.237640683	0.329965763	0.234191471	0.118301646	0.259713454	0.317696243	0.412743816	0.405091382	0.49896567	0.58418412	0.444621068	0.45331286	0.487969733	0.378975746	0.562898927	0.501366107	0.321957371	0.230726067	0.329896129	0.358011043	0.501430694	0.450628505	0.481982309	0.417159465	0.451809599	0.438412318	0.399381442	0.287336507	0.360769149	0.38434103	0.485575837
SPOCK1	0.214554301	0.33023853	0.08787193	0.166576207	0.203801873	0.145891065	0.274551096	0.140704133	0.363512847	0.249249158	0.20306709	0.182723628	0.202396251	0.199055008	0.158924698	0.385304436	0.330453337	0.152620315	0.23205451	0.223429931	0.191988488	0.092735243	0.165971045	0.2692873	0.262246214	0.258160713	0.443163116	0.415090455	0.288626378	0.26889751	0.333114111	0.273777041	0.385466452	0.309189372	0.177962461	0.05761392	0.247976217	0.134431987	0.264236626	0.1849439	0.238081143	0.168691355	0.269341866	0.222374714	0.163291396	0.151381217	0.126280902	0.155064143	0.280971547
PRTG	0.234287558	0.32553752	0.059277509	0.143099631	0.206023753	0.139327685	0.247658229	0.119815992	0.310628868	0.274566731	0.205777663	0.136207413	0.269997918	0.2033285	0.163589781	0.408002053	0.341967323	0.251608519	0.171179842	0.292795263	0.251076475	0.046528032	0.198345803	0.332171723	0.471712375	0.460932597	0.551257062	0.567923383	0.463554128	0.538373792	0.510781664	0.355639997	0.498605154	0.508294176	0.314663022	0.18281281	0.273895142	0.356826911	0.405519714	0.394552192	0.497490397	0.427910515	0.389285509	0.417049456	0.42799078	0.284490692	0.316513517	0.394686201	0.489084365
NTRK2	0.38340145	0.418142881	0.211991925	0.259482252	0.343492409	0.330202312	0.384786248	0.24213254	0.406843819	0.379107794	0.277091519	0.235999138	0.301104606	0.316132488	0.252244791	0.514611881	0.476157025	0.273107916	0.221229072	0.356264286	0.295492035	0.142507538	0.339411192	0.404917963	0.481288693	0.469660853	0.616646445	0.663831588	0.51810642	0.565448312	0.593734751	0.406829023	0.597839196	0.567277507	0.397274086	0.247789381	0.363067968	0.427069277	0.541219076	0.502824075	0.53365629	0.499889652	0.45424869	0.49708887	0.459051707	0.356870431	0.374555244	0.404645602	0.568922829
NTRK3	0.238784742	0.34114669	0.050175894	0.169928601	0.261869823	0.120255495	0.264821232	0.105719049	0.273550247	0.257684945	0.24311741	0.142029306	0.1682118	0.170882818	0.163066393	0.484565348	0.219809286	0.23844927	0.184037112	0.327402296	0.248118986	0.072310568	0.22658083	0.365096291	0.523658293	0.444233053	0.559963407	0.596221282	0.464959366	0.594567662	0.537834067	0.377735418	0.568502032	0.552076826	0.293737307	0.184578588	0.335210813	0.346947383	0.382500381	0.390182522	0.49558779	0.445471778	0.444896695	0.449370561	0.436046661	0.235101637	0.315471855	0.346731133	0.501375095
sFRP.3	0.256764081	0.344857367	0.136125632	0.152781444	0.261755623	0.226481364	0.363492654	0.143938595	0.248312139	0.361967801	0.147040907	0.209285199	0.221717775	0.125796109	0.114725346	0.276928664	0.293269544	0.205494543	0.251682877	0.275472846	0.227565328	0.115572531	0.25880292	0.282323784	0.255301572	0.294082441	0.4106378	0.448927129	0.334923898	0.333354443	0.38755614	0.386022487	0.346088478	0.339900195	0.349976816	0.259779809	0.347628312	0.336753713	0.382422379	0.376041636	0.403056621	0.402417763	0.370557294	0.422456183	0.331685872	0.342213291	0.397379707	0.399450424	0.396991223
WFIKKN1	0.113164174	0.199587354	0.008876684	0.127221973	0.169897155	0.050505817	0.20674766	0.03310033	0.19025087	0.168782726	0.139665937	0.092160399	0.095287012	0.09108858	0.087803726	0.180523553	0.212125982	0.115993425	0.063915555	0.148632237	0.155923448	0.058102581	0.106238397	0.128308711	0.178788293	0.216455911	0.264992437	0.311745328	0.296684338	0.213488078	0.237622558	0.228219503	0.228275895	0.232910663	0.242114466	0.208590197	0.232981977	0.248521202	0.235030718	0.292433528	0.305420305	0.285140337	0.213733161	0.307381701	0.245947547	0.224182753	0.474274234	0.33273974	0.272438912
TMPRSS5	0.164944534	0.136251563	0.017549895	0.063141974	0.153611056	0.055160336	0.193389431	0.048270135	0.12377344	0.160434356	0.188364507	0.096126714	0.094548543	0.146544272	0.09378036	0.249369313	0.148552715	0.196835125	0.135860238	0.269769236	0.178340272	0.030753343	0.16306288	0.265155576	0.395419602	0.332611193	0.398019196	0.394600234	0.323324234	0.439931489	0.40314625	0.267156458	0.4470321	0.574754853	0.226576151	0.180610681	0.201683642	0.27827628	0.275888863	0.351942403	0.407927849	0.327744095	0.35333288	0.369467103	0.325431935	0.211437621	0.272682902	0.285143282	0.357842788
MATN3	0.182839737	0.221662151	0.048670076	0.118919877	0.174585473	0.146957676	0.245695923	0.083096375	0.185058937	0.262778414	0.190435129	0.150644645	0.23320999	0.135859384	0.081898078	0.318232599	0.208538337	0.233596508	0.236356951	0.23201941	0.163237461	0.131253565	0.248262869	0.319771881	0.415753485	0.387344517	0.443956604	0.46497668	0.349377505	0.438524932	0.463359495	0.380092498	0.425832288	0.414230207	0.314798833	0.255516219	0.305385395	0.365438235	0.375233398	0.393417257	0.507262756	0.435294284	0.414558064	0.447787607	0.422290087	0.355489503	0.34831375	0.376191256	0.422612154
NCAN	0.245689245	0.265418085	0.052443263	0.112375762	0.181157823	0.1109154	0.148693028	0.102649103	0.187609419	0.192252742	0.176420755	0.070054894	0.150905039	0.135356758	0.138354605	0.283960306	0.116505437	0.179600541	0.104404498	0.189215496	0.150482183	0.041919208	0.123494726	0.231147563	0.360903795	0.29059647	0.431346468	0.36078175	0.271692042	0.379069959	0.300975783	0.282332678	0.478088106	0.356144502	0.178472578	0.093174089	0.147038723	0.160836247	0.255662181	0.279752882	0.323096699	0.230279917	0.429305401	0.35049977	0.266075736	0.132444152	0.156674766	0.202018063	0.353065346
BCAN	0.236939589	0.224182308	0.074385832	0.173319487	0.237551819	0.121860279	0.210830066	0.102988391	0.185875059	0.19736589	0.212814672	0.072772041	0.196351122	0.145823369	0.109122441	0.266679659	0.165425108	0.252849908	0.118720473	0.222123523	0.241634794	0.079401471	0.156430819	0.286508927	0.419403224	0.34839097	0.395209241	0.454970094	0.341188958	0.42037798	0.390500074	0.325080045	0.61796612	0.482271602	0.219071635	0.163984756	0.169272289	0.26525763	0.411959502	0.424175201	0.497391852	0.351996462	0.586496934	0.480858895	0.391728363	0.262617962	0.279298949	0.310909028	0.435591176
TN.R	0.145113703	0.238084313	0.133784289	0.223290066	0.254430564	0.159896342	0.192601297	0.184540077	0.193281596	0.176274029	0.166009026	0.109760632	0.159007558	0.173461088	0.120571716	0.215099513	0.198970959	0.161561028	0.152805486	0.210797292	0.182614906	0.023037501	0.121793622	0.176160784	0.283363013	0.325586726	0.496712701	0.352086342	0.310550721	0.375144595	0.369153755	0.259604605	0.355152772	0.39239023	0.171366614	0.14015744	0.227047371	0.27332483	0.329500552	0.347419938	0.371714259	0.327691724	0.258978634	0.318411506	0.302373608	0.261959501	0.223886109	0.333279619	0.359354019
GDF.8	0.108634533	0.120132351	0.00863252	0.037154567	0.087590264	0.043984196	0.196123033	0.025091596	0.132186508	0.155477629	0.152332397	0.189076813	0.160105435	0.17186361	0.109405603	0.234042293	0.209569362	0.170218343	0.123598354	0.318219384	0.076000232	0.019448755	0.197592382	0.264284005	0.482092848	0.386828106	0.337800371	0.38729533	0.36191818	0.372851341	0.436895448	0.248332725	0.322105728	0.386268457	0.239982924	0.14659481	0.174125109	0.278919917	0.270269215	0.362700865	0.458786976	0.356396065	0.286010192	0.340650727	0.318785845	0.200554183	0.296839808	0.283687043	0.344286665
BMP.4	-0.021957174	0.02769102	-0.195426783	-0.142646492	-0.11216957	-0.192129021	0.071965102	-0.164884243	0.039839592	0.087359363	0.094662803	0.064756136	-0.000944956	0.110155447	0.05667545	0.189572575	0.096500865	0.125754225	0.065048643	0.199812024	0.047024712	-0.069815991	0.070336216	0.215533891	0.357178648	0.283776801	0.36599584	0.332908887	0.26325899	0.333318839	0.346597149	0.255060583	0.248658178	0.346421331	0.236096923	0.088652147	0.207773015	0.259991654	0.235925821	0.252087587	0.336369949	0.313664621	0.243522322	0.252406004	0.303602584	0.151444961	0.255816935	0.249683726	0.313295067
CNTN5	0.189987735	0.213359164	0.0405523	0.087531465	0.175379015	0.065789496	0.10210708	0.071106411	0.123997936	0.171351437	0.122603863	0.047566514	0.050547251	0.108534332	0.057536267	0.262036558	0.125131135	0.165099461	0.077086225	0.182327914	0.143076779	0.060114126	0.080158638	0.203623432	0.371891646	0.332178496	0.404867206	0.397498381	0.336459242	0.432196104	0.382547262	0.303439693	0.418245449	0.444698243	0.160938122	0.08932581	0.162490506	0.244838596	0.259135954	0.321503349	0.354859677	0.30679046	0.312713496	0.289696288	0.293764742	0.175047664	0.200839672	0.235653856	0.331520626
MDGA1	0.105269177	0.163706221	-0.025965417	0.013773374	0.084262732	0.021237544	0.120211719	0.010381597	0.112355944	0.15733598	0.120479356	0.068385808	0.046764575	0.120611265	0.065645561	0.227982338	0.158634716	0.137297073	0.115057715	0.145145901	0.143474478	0.020045933	0.075536493	0.195406094	0.24353293	0.23865415	0.33451466	0.345448872	0.261608522	0.350470288	0.323799915	0.224262207	0.314134928	0.308382236	0.165368039	0.100542245	0.139634818	0.203018727	0.273275764	0.243355991	0.248347203	0.270217711	0.251995059	0.282452348	0.276694963	0.193830808	0.197489063	0.213718831	0.303577693
[truncated: 41 more columns]
