# Supplementary material for: Neurology-related protein biomarkers are associated with cognitive ability and brain volume in older age
Source: Nat Commun. 2020 Feb 10;11:800. doi: 10.1038/s41467-019-14161-7 (PMC7010796; doi:10.1038/s41467-019-14161-7)
Supplement: Supplementary file 14 — Source data Fig1a [file 41467_2019_14161_MOESM14_ESM.zip]

Archive with 1 entries (1 files):
- Fig1a_INTyCor.csv
