# Supplementary material for: Neurology-related protein biomarkers are associated with cognitive ability and brain volume in older age
Source: Nat Commun. 2020 Feb 10;11:800. doi: 10.1038/s41467-019-14161-7 (PMC7010796; doi:10.1038/s41467-019-14161-7)
Supplement: Supplementary file 14 — Source data Fig1a [file 41467_2019_14161_MOESM14_ESM.zip › Fig1a_INTyCor.csv]

	GCP5	Alpha.2.MRAP	LAT	gal.8	PLXNB3	CLEC1B	LXN	MANF	KYNU	GZMA	NAAA	NMNAT1	EZR	N.CDase	NEP	PVR	CPM	CPA2	IL.5R.alpha	GDNF	PLXNB1	NBL1	CTSS	CLEC10A	RGMA	ADAM.23	PDGF.R.alpha	DDR1	CDH6	SCARF2	FLRT2	DRAXIN	CD200	GDNFR.alpha.3	CLM.6	CLM.1	Beta.NGF	N2DL.2	THY.1	ADAM.22	RGMB	JAM.B	CADM3	EPHB6	LAYN	VWC2	CDH3	UNC5C	TNFRSF21
GCP5	1	0.337772548	0.433404712	0.369616501	0.466336345	0.514370132	0.312181146	0.369938579	0.254699495	0.210273363	0.172743766	0.156150622	0.211786415	0.113032604	0.100231608	0.201050962	0.246674389	0.126626505	0.099880508	0.162667027	0.156248151	0.180903453	0.255242398	0.143030437	0.15193227	0.164872362	0.200021965	0.254839537	0.209852951	0.17127691	0.202537819	0.165125234	0.213589857	0.224378158	0.190962367	0.119725543	0.227529777	0.174392859	0.180987487	0.180515669	0.229420644	0.187590285	0.187119692	0.214127293	0.171471379	0.156339951	0.120321284	0.188632144	0.244027425
Alpha.2.MRAP	0.337772548	1	0.50844952	0.515577754	0.574449738	0.521639348	0.384101071	0.470838073	0.443850065	0.28238853	0.184372281	0.251670932	0.279320173	0.160014889	0.205101361	0.295006124	0.309644723	0.15233741	0.141005196	0.259040257	0.214003911	0.149898378	0.241397895	0.217131968	0.178222015	0.238794105	0.276470745	0.382093696	0.204745557	0.221444288	0.258584762	0.197866002	0.266296256	0.234467006	0.266827741	0.237599014	0.251443466	0.269777475	0.266156968	0.229919647	0.270677444	0.241916577	0.220168298	0.266792114	0.222614369	0.188465809	0.179790125	0.251617171	0.299823052
LAT	0.433404712	0.50844952	1	0.775345423	0.836214188	0.886556511	0.365384782	0.894158132	0.415981836	0.182622537	0.139837752	0.212825978	0.211988959	0.101370566	0.069288742	0.092311548	0.211105648	0.049165544	0.089416883	0.166293511	0.137015915	0.165194955	0.241458749	0.058953115	-0.013567932	0.067364505	0.066854243	0.12813377	0.015006295	-0.012082521	0.05268526	0.030683986	0.001791949	0.029715141	0.135125857	0.134043968	0.17959543	0.098797739	0.082547032	0.056335632	0.046076083	0.000788876	0.01361885	0.054899	0.017412007	0.02936219	-0.027115831	0.07827632	0.076761506
gal.8	0.369616501	0.515577754	0.775345423	1	0.767300851	0.695895342	0.368503389	0.692087244	0.442862779	0.204041512	0.165854477	0.191978978	0.249594574	0.103873361	0.077651186	0.135341493	0.217294659	0.059832195	0.096424202	0.136713692	0.153587067	0.156321187	0.187377371	0.06580805	0.020473853	0.114576095	0.100475839	0.160664873	0.050864859	0.063769936	0.085108438	0.069748839	0.069154152	0.066571242	0.160010157	0.156061964	0.18935232	0.131264016	0.129010133	0.100480167	0.096120179	0.066502895	0.08529923	0.107253857	0.07084479	0.081004959	0.026709762	0.133375663	0.126034393
PLXNB3	0.466336345	0.574449738	0.836214188	0.767300851	1	0.778321947	0.404397437	0.752786617	0.447194619	0.239269251	0.208229861	0.209910752	0.227132901	0.130599369	0.107808155	0.210238424	0.253917168	0.133142469	0.137985353	0.233866411	0.211239064	0.182474262	0.245413587	0.158251145	0.135945504	0.188165064	0.224040592	0.312130895	0.149664141	0.155235381	0.186691682	0.146430202	0.200226293	0.187134293	0.224825243	0.179202611	0.256499243	0.219121975	0.192487422	0.17578691	0.210178841	0.144253973	0.17548904	0.212804218	0.147976287	0.116406141	0.11241643	0.204799146	0.211774192
CLEC1B	0.514370132	0.521639348	0.886556511	0.695895342	0.778321947	1	0.401139821	0.797350619	0.438952931	0.252849526	0.160116102	0.244168947	0.306014327	0.13062745	0.123515049	0.173866826	0.303553119	0.096245895	0.121534381	0.21197104	0.185352457	0.227829082	0.331022505	0.126950991	0.060359407	0.136451885	0.136959927	0.221053462	0.111116186	0.06869882	0.12862882	0.090890786	0.087636842	0.104748285	0.234694293	0.201739247	0.217539425	0.17851219	0.166853731	0.139151076	0.138277363	0.094606745	0.095295061	0.154606124	0.111245156	0.129278845	0.059895439	0.175531758	0.181307114
LXN	0.312181146	0.384101071	0.365384782	0.368503389	0.404397437	0.401139821	1	0.317506569	0.347624715	0.344788839	0.187368028	0.373395494	0.352835395	0.184990127	0.178573207	0.30184764	0.271268154	0.175900983	0.191054979	0.286789449	0.235476744	0.156757727	0.28787464	0.243623177	0.204265506	0.239416244	0.272232899	0.363080362	0.245832084	0.208579207	0.29614443	0.248371705	0.262081901	0.250200042	0.255089999	0.214383489	0.301922619	0.263261239	0.292310974	0.251516203	0.293594588	0.276730868	0.238146569	0.293651344	0.222733559	0.189493325	0.184887813	0.255736514	0.275602602
MANF	0.369938579	0.470838073	0.894158132	0.692087244	0.752786617	0.797350619	0.317506569	1	0.387825314	0.186936113	0.135608242	0.178912102	0.199299737	0.119492213	0.103187821	0.127849724	0.229153633	0.070842217	0.107871883	0.176048856	0.153549586	0.160408489	0.207890614	0.094051893	0.019029628	0.086379866	0.102768589	0.167279736	0.043987116	0.021678074	0.077626716	0.054777584	0.04319166	0.068061338	0.141117887	0.131816023	0.182149561	0.112845651	0.093681976	0.067841479	0.073029973	-0.00407405	0.041371745	0.07457384	0.042944895	0.050521595	-0.006561902	0.092123114	0.106467358
KYNU	0.254699495	0.443850065	0.415981836	0.442862779	0.447194619	0.438952931	0.347624715	0.387825314	1	0.319927394	0.187237874	0.320273665	0.436356075	0.270646505	0.394928566	0.322465357	0.435890364	0.154899173	0.166823498	0.224135643	0.219555333	0.125749023	0.217766111	0.238796332	0.135484536	0.193193245	0.262823619	0.366944073	0.188417598	0.177037883	0.254901433	0.190724351	0.181928947	0.172494975	0.330880535	0.289364754	0.197890414	0.273949127	0.2746274	0.207701424	0.207261459	0.217465053	0.151435422	0.216749026	0.200975571	0.176545417	0.142033808	0.265179721	0.292646893
GZMA	0.210273363	0.28238853	0.182622537	0.204041512	0.239269251	0.252849526	0.344788839	0.186936113	0.319927394	1	0.205507261	0.238721934	0.308307883	0.168144103	0.154871307	0.289572275	0.269597945	0.23820331	0.233344018	0.283447998	0.219457184	0.163596609	0.255556237	0.314676992	0.248589316	0.239708428	0.327598508	0.406352713	0.25628423	0.263169264	0.349612616	0.292858035	0.320422033	0.280780972	0.346331676	0.296716564	0.268028879	0.355668021	0.363613109	0.308839788	0.379519428	0.335106854	0.299696534	0.35494047	0.326788523	0.298559991	0.240718416	0.320422802	0.314777162
NAAA	0.172743766	0.184372281	0.139837752	0.165854477	0.208229861	0.160116102	0.187368028	0.135608242	0.187237874	0.205507261	1	0.102864415	0.137479811	0.185016713	0.073618171	0.202558663	0.173474666	0.144554337	0.123451551	0.195799893	0.137999964	0.109828057	0.118753622	0.19380954	0.210936179	0.174517809	0.242141982	0.281597801	0.207093128	0.226712074	0.215222919	0.180570937	0.221260548	0.216057057	0.163062909	0.124472213	0.207937635	0.217734881	0.170792663	0.164717698	0.230150366	0.184832328	0.196950114	0.198586418	0.193937668	0.131756367	0.142235012	0.19114088	0.207559646
NMNAT1	0.156150622	0.251670932	0.212825978	0.191978978	0.209910752	0.244168947	0.373395494	0.178912102	0.320273665	0.238721934	0.102864415	1	0.320220322	0.132039004	0.185681723	0.162070887	0.223592593	0.121224969	0.074854963	0.149832913	0.129361006	0.047767727	0.228527527	0.105868565	0.078094997	0.125388902	0.175817774	0.198254291	0.123560761	0.082365099	0.156145938	0.120264354	0.114961547	0.108816171	0.19433914	0.175299016	0.162660778	0.156583964	0.191282117	0.153811648	0.140351873	0.170461773	0.110662227	0.154430316	0.127868793	0.134661403	0.077484265	0.151084824	0.163763944
EZR	0.211786415	0.279320173	0.211988959	0.249594574	0.227132901	0.306014327	0.352835395	0.199299737	0.436356075	0.308307883	0.137479811	0.320220322	1	0.144338386	0.197559872	0.21693575	0.2880457	0.094458925	0.147831194	0.140188109	0.198134064	0.13188954	0.338150931	0.23408046	0.183377964	0.243420879	0.285127532	0.303382584	0.204400764	0.210690849	0.286217177	0.216868391	0.224968137	0.224620287	0.340791407	0.308688781	0.141012355	0.259815398	0.269486239	0.263616475	0.278368019	0.276468029	0.22306126	0.278805612	0.265647667	0.268217268	0.177742611	0.307312544	0.312276766
N.CDase	0.113032604	0.160014889	0.101370566	0.103873361	0.130599369	0.13062745	0.184990127	0.119492213	0.270646505	0.168144103	0.185016713	0.132039004	0.144338386	1	0.213908286	0.239027342	0.338240658	0.159069905	0.099735522	0.179447593	0.120766183	0.068080505	0.12359191	0.14170162	0.124757421	0.150682246	0.168967126	0.241477963	0.138478723	0.098783567	0.192621164	0.098607992	0.12849208	0.139403964	0.154340707	0.120068549	0.12397405	0.156789638	0.193807268	0.19107666	0.157824078	0.139158844	0.10529648	0.150553839	0.092094452	0.175585452	0.093131637	0.158241463	0.146621611
NEP	0.100231608	0.205101361	0.069288742	0.077651186	0.107808155	0.123515049	0.178573207	0.103187821	0.394928566	0.154871307	0.073618171	0.185681723	0.197559872	0.213908286	1	0.290636491	0.347287618	0.124697233	0.080348189	0.169522464	0.136777694	0.048137076	0.120123567	0.122599852	0.111486763	0.136846793	0.167517163	0.272496803	0.119206684	0.127696538	0.140764393	0.1000445	0.119060576	0.12516821	0.193018458	0.131331398	0.105215909	0.162653069	0.149497013	0.124434264	0.144530204	0.127854321	0.081321886	0.116389618	0.102222807	0.083141465	0.061404883	0.142450478	0.170192382
PVR	0.201050962	0.295006124	0.092311548	0.135341493	0.210238424	0.173866826	0.30184764	0.127849724	0.322465357	0.289572275	0.202558663	0.162070887	0.21693575	0.239027342	0.290636491	1	0.393896513	0.236465362	0.157869707	0.2973136	0.261707664	0.131228902	0.236653377	0.367507336	0.35760771	0.335326886	0.434580432	0.541252559	0.395026834	0.388969428	0.425939758	0.242228441	0.424360681	0.354019056	0.347780358	0.237396644	0.316798846	0.342058601	0.379904106	0.305816126	0.394567745	0.358168875	0.352587045	0.397404865	0.388951806	0.279244301	0.308069189	0.32924456	0.433114211
CPM	0.246674389	0.309644723	0.211105648	0.217294659	0.253917168	0.303553119	0.271268154	0.229153633	0.435890364	0.269597945	0.173474666	0.223592593	0.2880457	0.338240658	0.347287618	0.393896513	1	0.173064936	0.15702381	0.266216077	0.213382999	0.17540225	0.251287329	0.208189893	0.165351765	0.212633524	0.25749256	0.394514971	0.246611224	0.181600661	0.241628211	0.18851705	0.218193475	0.227588182	0.308346619	0.240579596	0.198072574	0.293831969	0.360857749	0.288409636	0.263845269	0.25134789	0.1702235	0.24735768	0.208619293	0.268674172	0.164169042	0.294044206	0.335877282
CPA2	0.126626505	0.15233741	0.049165544	0.059832195	0.133142469	0.096245895	0.175900983	0.070842217	0.154899173	0.23820331	0.144554337	0.121224969	0.094458925	0.159069905	0.124697233	0.236465362	0.173064936	1	0.102777079	0.179924216	0.140093441	0.075502133	0.140001944	0.214380533	0.231346238	0.188020305	0.226785298	0.304677666	0.1771562	0.194387742	0.234057494	0.167316575	0.257758383	0.264249086	0.182837938	0.09366461	0.186827914	0.187596848	0.182207066	0.174821188	0.257131088	0.182064396	0.214318111	0.2223093	0.232033424	0.143192921	0.107370926	0.234027256	0.215172468
IL.5R.alpha	0.099880508	0.141005196	0.089416883	0.096424202	0.137985353	0.121534381	0.191054979	0.107871883	0.166823498	0.233344018	0.123451551	0.074854963	0.147831194	0.099735522	0.080348189	0.157869707	0.15702381	0.102777079	1	0.220316075	0.152531956	0.085505982	0.10556444	0.197738194	0.153730567	0.148747842	0.224928783	0.269701949	0.157115483	0.183628346	0.243768474	0.158777326	0.190904083	0.196054066	0.189037012	0.18404711	0.172587743	0.216225991	0.200646368	0.189961722	0.24573176	0.203451558	0.175822967	0.220782975	0.198958739	0.151973732	0.172650081	0.212125831	0.197174916
GDNF	0.162667027	0.259040257	0.166293511	0.136713692	0.233866411	0.21197104	0.286789449	0.176048856	0.224135643	0.283447998	0.195799893	0.149832913	0.140188109	0.179447593	0.169522464	0.2973136	0.266216077	0.179924216	0.220316075	1	0.194915174	0.172978035	0.189784997	0.264068446	0.333534145	0.278253343	0.317843119	0.405885564	0.247459633	0.265970587	0.350444539	0.27785337	0.29199292	0.330030341	0.274685406	0.224786819	0.318034534	0.327379667	0.346388395	0.299479026	0.401380664	0.325103362	0.297308246	0.34176564	0.294165111	0.258459166	0.245370434	0.313287949	0.316843032
PLXNB1	0.156248151	0.214003911	0.137015915	0.153587067	0.211239064	0.185352457	0.235476744	0.153549586	0.219555333	0.219457184	0.137999964	0.129361006	0.198134064	0.120766183	0.136777694	0.261707664	0.213382999	0.140093441	0.152531956	0.194915174	1	0.147054279	0.165409428	0.209430739	0.218636776	0.198144255	0.274015747	0.328723986	0.203768824	0.236962114	0.253077394	0.154662652	0.286038519	0.240042262	0.212003138	0.185856524	0.247238241	0.256576483	0.27497014	0.258494648	0.2837463	0.250992239	0.282181028	0.332215299	0.274911353	0.211849677	0.188085215	0.256942315	0.283935434
NBL1	0.180903453	0.149898378	0.165194955	0.156321187	0.182474262	0.227829082	0.156757727	0.160408489	0.125749023	0.163596609	0.109828057	0.047767727	0.13188954	0.068080505	0.048137076	0.131228902	0.17540225	0.075502133	0.085505982	0.172978035	0.147054279	1	0.169836041	0.135854487	0.128842135	0.100125977	0.083959641	0.187075944	0.152371416	0.140348817	0.134924684	0.169425698	0.169875676	0.157805786	0.251063635	0.149683715	0.169519794	0.197933502	0.236128347	0.209998565	0.216391859	0.204837956	0.225507642	0.249074227	0.203882262	0.220952053	0.173647442	0.244837669	0.210258901
CTSS	0.255242398	0.241397895	0.241458749	0.187377371	0.245413587	0.331022505	0.28787464	0.207890614	0.217766111	0.255556237	0.118753622	0.228527527	0.338150931	0.12359191	0.120123567	0.236653377	0.251287329	0.140001944	0.10556444	0.189784997	0.165409428	0.169836041	1	0.202155265	0.203171727	0.207292662	0.254009253	0.271629447	0.212251841	0.158406857	0.250623702	0.147957424	0.204296514	0.202176507	0.334429274	0.229656289	0.237967311	0.237812755	0.256994538	0.239131308	0.242115717	0.240829528	0.184653545	0.269196944	0.226909932	0.215700319	0.205090536	0.223377675	0.259574068
CLEC10A	0.143030437	0.217131968	0.058953115	0.06580805	0.158251145	0.126950991	0.243623177	0.094051893	0.238796332	0.314676992	0.19380954	0.105868565	0.23408046	0.14170162	0.122599852	0.367507336	0.208189893	0.214380533	0.197738194	0.264068446	0.209430739	0.135854487	0.202155265	1	0.367761136	0.338271655	0.390521622	0.456991687	0.353718944	0.393071167	0.441317542	0.301931837	0.423994473	0.355383664	0.397897424	0.304465568	0.285523228	0.376680697	0.395116767	0.336180207	0.463275528	0.437603319	0.41689304	0.444529721	0.466181552	0.326037106	0.342664384	0.3944617	0.465138346
RGMA	0.15193227	0.178222015	-0.013567932	0.020473853	0.135945504	0.060359407	0.204265506	0.019029628	0.135484536	0.248589316	0.210936179	0.078094997	0.183377964	0.124757421	0.111486763	0.35760771	0.165351765	0.231346238	0.153730567	0.333534145	0.218636776	0.128842135	0.203171727	0.367761136	1	0.490127045	0.50510435	0.53578357	0.468262224	0.558065117	0.550335378	0.364783958	0.540205788	0.516556142	0.377408237	0.25058226	0.278130158	0.446354908	0.417951017	0.49514851	0.668578168	0.544517336	0.516588062	0.552163583	0.540077884	0.346906872	0.446179293	0.470080709	0.552286485
ADAM.23	0.164872362	0.238794105	0.067364505	0.114576095	0.188165064	0.136451885	0.239416244	0.086379866	0.193193245	0.239708428	0.174517809	0.125388902	0.243420879	0.150682246	0.136846793	0.335326886	0.212633524	0.188020305	0.148747842	0.278253343	0.198144255	0.100125977	0.207292662	0.338271655	0.490127045	1	0.479733328	0.501033132	0.440792124	0.526834939	0.496974089	0.345999585	0.4794099	0.491723117	0.354676247	0.256607869	0.278133054	0.427111544	0.433961484	0.517564449	0.5884593	0.545338239	0.458807048	0.534993855	0.49870308	0.409657756	0.45937896	0.480051718	0.53598086
PDGF.R.alpha	0.200021965	0.276470745	0.066854243	0.100475839	0.224040592	0.136959927	0.272232899	0.102768589	0.262823619	0.327598508	0.242141982	0.175817774	0.285127532	0.168967126	0.167517163	0.434580432	0.25749256	0.226785298	0.224928783	0.317843119	0.274015747	0.083959641	0.254009253	0.390521622	0.50510435	0.479733328	1	0.580284059	0.45595889	0.572376264	0.568812082	0.420178464	0.539509517	0.528000287	0.395217554	0.304369432	0.361726483	0.457971113	0.469131829	0.492717218	0.569527184	0.542840563	0.474630644	0.524394525	0.538818966	0.375898318	0.451824644	0.493382055	0.572940776
DDR1	0.254839537	0.382093696	0.12813377	0.160664873	0.312130895	0.221053462	0.363080362	0.167279736	0.366944073	0.406352713	0.281597801	0.198254291	0.303382584	0.241477963	0.272496803	0.541252559	0.394514971	0.304677666	0.269701949	0.405885564	0.328723986	0.187075944	0.271629447	0.456991687	0.53578357	0.501033132	0.580284059	1	0.559349848	0.628542504	0.612301832	0.455409435	0.643677643	0.603390218	0.485133002	0.363995152	0.409251403	0.555526043	0.557141611	0.535249292	0.652989562	0.604655924	0.554131917	0.638339521	0.595178989	0.431637614	0.539585633	0.572735939	0.678933539
CDH6	0.209852951	0.204745557	0.015006295	0.050864859	0.149664141	0.111116186	0.245832084	0.043987116	0.188417598	0.25628423	0.207093128	0.123560761	0.204400764	0.138478723	0.119206684	0.395026834	0.246611224	0.1771562	0.157115483	0.247459633	0.203768824	0.152371416	0.212251841	0.353718944	0.468262224	0.440792124	0.45595889	0.559349848	1	0.577357628	0.532532884	0.374157275	0.533656248	0.492840827	0.380137055	0.262745899	0.288967833	0.426704522	0.461276627	0.464674505	0.528382478	0.521036777	0.453088799	0.507896837	0.534117563	0.334757892	0.464960698	0.464324563	0.584372936
SCARF2	0.17127691	0.221444288	-0.012082521	0.063769936	0.155235381	0.06869882	0.208579207	0.021678074	0.177037883	0.263169264	0.226712074	0.082365099	0.210690849	0.098783567	0.127696538	0.388969428	0.181600661	0.194387742	0.183628346	0.265970587	0.236962114	0.140348817	0.158406857	0.393071167	0.558065117	0.526834939	0.572376264	0.628542504	0.577357628	1	0.603684529	0.454048058	0.63364965	0.582679816	0.414661933	0.307299927	0.331778396	0.506533062	0.518428834	0.550758538	0.651753716	0.659158685	0.595787583	0.629428621	0.657534194	0.421923269	0.561512566	0.603987589	0.697071597
FLRT2	0.202537819	0.258584762	0.05268526	0.085108438	0.186691682	0.12862882	0.29614443	0.077626716	0.254901433	0.349612616	0.215222919	0.156145938	0.286217177	0.192621164	0.140764393	0.425939758	0.241628211	0.234057494	0.243768474	0.350444539	0.253077394	0.134924684	0.250623702	0.441317542	0.550335378	0.496974089	0.568812082	0.612301832	0.532532884	0.603684529	1	0.43729476	0.550291132	0.55910111	0.447926924	0.334653895	0.363036651	0.528384096	0.520292564	0.531251482	0.626743976	0.606424371	0.52703792	0.606193926	0.604640641	0.422946615	0.501200168	0.547815791	0.597249351
DRAXIN	0.165125234	0.197866002	0.030683986	0.069748839	0.146430202	0.090890786	0.248371705	0.054777584	0.190724351	0.292858035	0.180570937	0.120264354	0.216868391	0.098607992	0.1000445	0.242228441	0.18851705	0.167316575	0.158777326	0.27785337	0.154662652	0.169425698	0.147957424	0.301931837	0.364783958	0.345999585	0.420178464	0.455409435	0.374157275	0.454048058	0.43729476	1	0.464930052	0.450556035	0.383049297	0.304797068	0.28576504	0.431730929	0.471248942	0.474292673	0.510900038	0.533464724	0.507477094	0.515522891	0.511757073	0.394639283	0.451899528	0.498843123	0.520705131
CD200	0.213589857	0.266296256	0.001791949	0.069154152	0.200226293	0.087636842	0.262081901	0.04319166	0.181928947	0.320422033	0.221260548	0.114961547	0.224968137	0.12849208	0.119060576	0.424360681	0.218193475	0.257758383	0.190904083	0.29199292	0.286038519	0.169875676	0.204296514	0.423994473	0.540205788	0.4794099	0.539509517	0.643677643	0.533656248	0.63364965	0.550291132	0.464930052	1	0.614221664	0.410693939	0.312763289	0.330532406	0.484419129	0.540394053	0.559066645	0.66763723	0.617373831	0.663988013	0.672930572	0.626555177	0.437708269	0.517687874	0.514799031	0.640099777
GDNFR.alpha.3	0.224378158	0.234467006	0.029715141	0.066571242	0.187134293	0.104748285	0.250200042	0.068061338	0.172494975	0.280780972	0.216057057	0.108816171	0.224620287	0.139403964	0.12516821	0.354019056	0.227588182	0.264249086	0.196054066	0.330030341	0.240042262	0.157805786	0.202176507	0.355383664	0.516556142	0.491723117	0.528000287	0.603390218	0.492840827	0.582679816	0.55910111	0.450556035	0.614221664	1	0.365431258	0.259247312	0.341291816	0.467821123	0.505148364	0.531072403	0.6595093	0.587948898	0.582703779	0.59554776	0.595748377	0.417641753	0.471051366	0.519177953	0.592841323
CLM.6	0.190962367	0.266827741	0.135125857	0.160010157	0.224825243	0.234694293	0.255089999	0.141117887	0.330880535	0.346331676	0.163062909	0.19433914	0.340791407	0.154340707	0.193018458	0.347780358	0.308346619	0.182837938	0.189037012	0.274685406	0.212003138	0.251063635	0.334429274	0.397897424	0.377408237	0.354676247	0.395217554	0.485133002	0.380137055	0.414661933	0.447926924	0.383049297	0.410693939	0.365431258	1	0.414561648	0.308572727	0.509394378	0.488012942	0.475557048	0.496849528	0.504649759	0.446312357	0.531967801	0.513909191	0.444004812	0.452515203	0.570171659	0.56289909
CLM.1	0.119725543	0.237599014	0.134043968	0.156061964	0.179202611	0.201739247	0.214383489	0.131816023	0.289364754	0.296716564	0.124472213	0.175299016	0.308688781	0.120068549	0.131331398	0.237396644	0.240579596	0.09366461	0.18404711	0.224786819	0.185856524	0.149683715	0.229656289	0.304465568	0.25058226	0.256607869	0.304369432	0.363995152	0.262745899	0.307299927	0.334653895	0.304797068	0.312763289	0.259247312	0.414561648	1	0.248913859	0.392681789	0.392644257	0.369400564	0.388004008	0.412324979	0.356853608	0.425038852	0.399300933	0.34678516	0.363231625	0.405424973	0.41276379
Beta.NGF	0.227529777	0.251443466	0.17959543	0.18935232	0.256499243	0.217539425	0.301922619	0.182149561	0.197890414	0.268028879	0.207937635	0.162660778	0.141012355	0.12397405	0.105215909	0.316798846	0.198072574	0.186827914	0.172587743	0.318034534	0.247238241	0.169519794	0.237967311	0.285523228	0.278130158	0.278133054	0.361726483	0.409251403	0.288967833	0.331778396	0.363036651	0.28576504	0.330532406	0.341291816	0.308572727	0.248913859	1	0.343097911	0.333638789	0.298858922	0.390742008	0.378339985	0.331827812	0.401830877	0.36688208	0.276260781	0.323652554	0.351544103	0.359593021
N2DL.2	0.174392859	0.269777475	0.098797739	0.131264016	0.219121975	0.17851219	0.263261239	0.112845651	0.273949127	0.355668021	0.217734881	0.156583964	0.259815398	0.156789638	0.162653069	0.342058601	0.293831969	0.187596848	0.216225991	0.327379667	0.256576483	0.197933502	0.237812755	0.376680697	0.446354908	0.427111544	0.457971113	0.555526043	0.426704522	0.506533062	0.528384096	0.431730929	0.484419129	0.467821123	0.509394378	0.392681789	0.343097911	1	0.557197214	0.545509508	0.636864889	0.645744201	0.541234699	0.606021913	0.612433887	0.506410835	0.518418442	0.590423446	0.588572174
THY.1	0.180987487	0.266156968	0.082547032	0.129010133	0.192487422	0.166853731	0.292310974	0.093681976	0.2746274	0.363613109	0.170792663	0.191282117	0.269486239	0.193807268	0.149497013	0.379904106	0.360857749	0.182207066	0.200646368	0.346388395	0.27497014	0.236128347	0.256994538	0.395116767	0.417951017	0.433961484	0.469131829	0.557141611	0.461276627	0.518428834	0.520292564	0.471248942	0.540394053	0.505148364	0.488012942	0.392644257	0.333638789	0.557197214	1	0.64090587	0.64066948	0.686995102	0.650355366	0.639999856	0.637338683	0.535853771	0.525335759	0.566805157	0.638719525
ADAM.22	0.180515669	0.229919647	0.056335632	0.100480167	0.17578691	0.139151076	0.251516203	0.067841479	0.207701424	0.308839788	0.164717698	0.153811648	0.263616475	0.19107666	0.124434264	0.305816126	0.288409636	0.174821188	0.189961722	0.299479026	0.258494648	0.209998565	0.239131308	0.336180207	0.49514851	0.517564449	0.492717218	0.535249292	0.464674505	0.550758538	0.531251482	0.474292673	0.559066645	0.531072403	0.475557048	0.369400564	0.298858922	0.545509508	0.64090587	1	0.719607003	0.680982658	0.64092302	0.700213327	0.637601149	0.593399549	0.613264419	0.614146913	0.644683272
RGMB	0.229420644	0.270677444	0.046076083	0.096120179	0.210178841	0.138277363	0.293594588	0.073029973	0.207261459	0.379519428	0.230150366	0.140351873	0.278368019	0.157824078	0.144530204	0.394567745	0.263845269	0.257131088	0.24573176	0.401380664	0.2837463	0.216391859	0.242115717	0.463275528	0.668578168	0.5884593	0.569527184	0.652989562	0.528382478	0.651753716	0.626743976	0.510900038	0.66763723	0.6595093	0.496849528	0.388004008	0.390742008	0.636864889	0.64066948	0.719607003	1	0.794361904	0.729585421	0.771734765	0.761078871	0.582798778	0.629838437	0.677227979	0.709658242
JAM.B	0.187590285	0.241916577	0.000788876	0.066502895	0.144253973	0.094606745	0.276730868	-0.00407405	0.217465053	0.335106854	0.184832328	0.170461773	0.276468029	0.139158844	0.127854321	0.358168875	0.25134789	0.182064396	0.203451558	0.325103362	0.250992239	0.204837956	0.240829528	0.437603319	0.544517336	0.545338239	0.542840563	0.604655924	0.521036777	0.659158685	0.606424371	0.533464724	0.617373831	0.587948898	0.504649759	0.412324979	0.378339985	0.645744201	0.686995102	0.680982658	0.794361904	1	0.702473025	0.731277618	0.77034414	0.572011441	0.640984577	0.689542619	0.722527389
CADM3	0.187119692	0.220168298	0.01361885	0.08529923	0.17548904	0.095295061	0.238146569	0.041371745	0.151435422	0.299696534	0.196950114	0.110662227	0.22306126	0.10529648	0.081321886	0.352587045	0.1702235	0.214318111	0.175822967	0.297308246	0.282181028	0.225507642	0.184653545	0.41689304	0.516588062	0.458807048	0.474630644	0.554131917	0.453088799	0.595787583	0.52703792	0.507477094	0.663988013	0.582703779	0.446312357	0.356853608	0.331827812	0.541234699	0.650355366	0.64092302	0.729585421	0.702473025	1	0.764276512	0.729037229	0.559405709	0.567628547	0.608546274	0.65660571
EPHB6	0.214127293	0.266792114	0.054899	0.107253857	0.212804218	0.154606124	0.293651344	0.07457384	0.216749026	0.35494047	0.198586418	0.154430316	0.278805612	0.150553839	0.116389618	0.397404865	0.24735768	0.2223093	0.220782975	0.34176564	0.332215299	0.249074227	0.269196944	0.444529721	0.552163583	0.534993855	0.524394525	0.638339521	0.507896837	0.629428621	0.606193926	0.515522891	0.672930572	0.59554776	0.531967801	0.425038852	0.401830877	0.606021913	0.639999856	0.700213327	0.771734765	0.731277618	0.764276512	1	0.746908013	0.624162426	0.704045974	0.687455341	0.721730125
LAYN	0.171471379	0.222614369	0.017412007	0.07084479	0.147976287	0.111245156	0.222733559	0.042944895	0.200975571	0.326788523	0.193937668	0.127868793	0.265647667	0.092094452	0.102222807	0.388951806	0.208619293	0.232033424	0.198958739	0.294165111	0.274911353	0.203882262	0.226909932	0.466181552	0.540077884	0.49870308	0.538818966	0.595178989	0.534117563	0.657534194	0.604640641	0.511757073	0.626555177	0.595748377	0.513909191	0.399300933	0.36688208	0.612433887	0.637338683	0.637601149	0.761078871	0.77034414	0.729037229	0.746908013	1	0.557626817	0.636695316	0.676584955	0.71695024
VWC2	0.156339951	0.188465809	0.02936219	0.081004959	0.116406141	0.129278845	0.189493325	0.050521595	0.176545417	0.298559991	0.131756367	0.134661403	0.268217268	0.175585452	0.083141465	0.279244301	0.268674172	0.143192921	0.151973732	0.258459166	0.211849677	0.220952053	0.215700319	0.326037106	0.346906872	0.409657756	0.375898318	0.431637614	0.334757892	0.421923269	0.422946615	0.394639283	0.437708269	0.417641753	0.444004812	0.34678516	0.276260781	0.506410835	0.535853771	0.593399549	0.582798778	0.572011441	0.559405709	0.624162426	0.557626817	1	0.531315256	0.589317171	0.557068548
CDH3	0.120321284	0.179790125	-0.027115831	0.026709762	0.11241643	0.059895439	0.184887813	-0.006561902	0.142033808	0.240718416	0.142235012	0.077484265	0.177742611	0.093131637	0.061404883	0.308069189	0.164169042	0.107370926	0.172650081	0.245370434	0.188085215	0.173647442	0.205090536	0.342664384	0.446179293	0.45937896	0.451824644	0.539585633	0.464960698	0.561512566	0.501200168	0.451899528	0.517687874	0.471051366	0.452515203	0.363231625	0.323652554	0.518418442	0.525335759	0.613264419	0.629838437	0.640984577	0.567628547	0.704045974	0.636695316	0.531315256	1	0.588524712	0.635474646
UNC5C	0.188632144	0.251617171	0.07827632	0.133375663	0.204799146	0.175531758	0.255736514	0.092123114	0.265179721	0.320422802	0.19114088	0.151084824	0.307312544	0.158241463	0.142450478	0.32924456	0.294044206	0.234027256	0.212125831	0.313287949	0.256942315	0.244837669	0.223377675	0.3944617	0.470080709	0.480051718	0.493382055	0.572735939	0.464324563	0.603987589	0.547815791	0.498843123	0.514799031	0.519177953	0.570171659	0.405424973	0.351544103	0.590423446	0.566805157	0.614146913	0.677227979	0.689542619	0.608546274	0.687455341	0.676584955	0.589317171	0.588524712	1	0.688113432
TNFRSF21	0.244027425	0.299823052	0.076761506	0.126034393	0.211774192	0.181307114	0.275602602	0.106467358	0.292646893	0.314777162	0.207559646	0.163763944	0.312276766	0.146621611	0.170192382	0.433114211	0.335877282	0.215172468	0.197174916	0.316843032	0.283935434	0.210258901	0.259574068	0.465138346	0.552286485	0.53598086	0.572940776	0.678933539	0.584372936	0.697071597	0.597249351	0.520705131	0.640099777	0.592841323	0.56289909	0.41276379	0.359593021	0.588572174	0.638719525	0.644683272	0.709658242	0.722527389	0.65660571	0.721730125	0.71695024	0.557068548	0.635474646	0.688113432	1
RSPO1	0.378625459	0.401944087	0.349437399	0.279108211	0.402601164	0.484643725	0.435138688	0.346702583	0.302494876	0.444500364	0.25849741	0.257563361	0.332399377	0.176541006	0.172746984	0.402970361	0.302061911	0.225128975	0.28386209	0.421689112	0.301681932	0.258709922	0.341003521	0.37668921	0.369403038	0.38234318	0.432534243	0.524209258	0.358389595	0.400384688	0.430854273	0.355306072	0.448125519	0.415405144	0.38771432	0.317014779	0.395797053	0.416631217	0.446396527	0.406262211	0.49549149	0.427601196	0.434656246	0.502933469	0.448961127	0.379087748	0.386253637	0.40390924	0.44268866
Dkk.4	0.22321778	0.277844618	0.161125481	0.198880041	0.272030303	0.201833954	0.287512371	0.164159399	0.222237649	0.312793372	0.21710825	0.198253646	0.194354153	0.13856438	0.147982506	0.313453339	0.250465551	0.336048076	0.201179415	0.325432182	0.230150586	0.201059501	0.242039602	0.295775675	0.332808327	0.324205012	0.367231195	0.443779602	0.310960417	0.376872769	0.426739155	0.357492231	0.393711626	0.403845123	0.32497	0.250080979	0.381290488	0.381071272	0.361328201	0.358520842	0.460560899	0.443108295	0.393853427	0.443815303	0.421616318	0.337561491	0.326494666	0.476470826	0.38863343
CD38	0.214022996	0.276921423	0.115984571	0.150849192	0.207158078	0.200224207	0.319361732	0.123233689	0.292763088	0.394491436	0.209046401	0.185964652	0.234202935	0.176756821	0.207331641	0.313496832	0.316148658	0.188149377	0.237717017	0.419949937	0.169492449	0.218436497	0.246874835	0.352477898	0.408733994	0.369373901	0.366166076	0.466481719	0.339302438	0.369134107	0.431327349	0.42276658	0.377222944	0.372424775	0.420698235	0.35710595	0.333916591	0.472768357	0.47766065	0.468457161	0.574038206	0.531531383	0.440619288	0.501295899	0.475850582	0.396792093	0.458576795	0.478199038	0.458557886
SMOC2	0.190110855	0.263897765	0.130731384	0.152988547	0.220726633	0.182535359	0.264176686	0.140446815	0.259963899	0.285492232	0.178263058	0.18120868	0.24387931	0.187725444	0.240206741	0.366951231	0.326758093	0.205665767	0.162025221	0.375817629	0.228860684	0.145049149	0.191671894	0.305312258	0.399833382	0.3884413	0.36900137	0.465410537	0.293966332	0.381193717	0.414707089	0.297911595	0.349509821	0.365792059	0.313543703	0.256056321	0.328075402	0.447668321	0.445926673	0.421763693	0.592843106	0.513581419	0.390640335	0.431134695	0.45026583	0.392594095	0.368323086	0.427987244	0.41173107
SKR3	0.223824784	0.33418129	0.115739573	0.164402509	0.234651023	0.219558752	0.355940094	0.142433695	0.325609546	0.413117266	0.216976909	0.245133572	0.339957071	0.189287022	0.209967013	0.453121815	0.348012218	0.2210713	0.223239421	0.386302082	0.298019669	0.208996101	0.317334608	0.509127271	0.470818248	0.474528766	0.522779022	0.63128862	0.475084832	0.55059781	0.577228081	0.447384503	0.538201465	0.509792087	0.511723049	0.433458129	0.406019562	0.578496879	0.631586996	0.554531385	0.667991019	0.703469555	0.584247407	0.647943074	0.6815089	0.515558771	0.544399401	0.598672218	0.659949632
EDA2R	0.14644355	0.200845516	0.021080324	0.071441408	0.105875012	0.102994744	0.211898797	0.034124346	0.176923778	0.297203962	0.163198026	0.143063665	0.23517934	0.131762198	0.096623344	0.355114247	0.211369182	0.14908841	0.195483177	0.311391439	0.246089308	0.170852119	0.217226063	0.38338329	0.415350173	0.394478484	0.444327573	0.473973285	0.413860305	0.516060656	0.492255442	0.399427166	0.448552447	0.455887848	0.419837244	0.342647801	0.294662043	0.501889997	0.574657972	0.478655222	0.586064781	0.610317404	0.532723149	0.541242998	0.617182599	0.442698477	0.457871326	0.526930184	0.549024475
TNFRSF12A	0.181984883	0.241335818	0.079170037	0.130897093	0.182086734	0.159247737	0.262800697	0.097315353	0.290867114	0.321453795	0.185717002	0.158284914	0.330055154	0.171448584	0.1994015	0.410791886	0.313875303	0.189635419	0.193781016	0.319123784	0.257033811	0.147549828	0.234922573	0.38312824	0.39382537	0.385587572	0.42510739	0.506410801	0.38742438	0.453789752	0.479744241	0.367298216	0.431314637	0.439092246	0.420536138	0.327416119	0.366804276	0.491319864	0.476300143	0.423208939	0.551882195	0.559273599	0.472708148	0.512558796	0.580014488	0.372672859	0.414852245	0.531135694	0.510556171
EFNA4	0.22854176	0.324099463	0.127434685	0.178933001	0.2559499	0.243649505	0.356127377	0.147761584	0.362049084	0.477510086	0.225260736	0.251797251	0.371642505	0.250740852	0.21976491	0.461639797	0.417631735	0.267930925	0.252015795	0.418077018	0.326463656	0.269987622	0.330044646	0.482694784	0.454420853	0.470816973	0.50955983	0.651649092	0.484380844	0.530372495	0.587276461	0.49784713	0.57174331	0.521184034	0.586482243	0.47920988	0.425562207	0.625989825	0.663615401	0.616012539	0.680782052	0.690184463	0.624676396	0.708949587	0.691564886	0.569333966	0.601459736	0.667976999	0.659136836
SCARB2	0.158661688	0.249079449	0.051223227	0.094665516	0.137414803	0.176444545	0.267937353	0.088923469	0.325729432	0.430998759	0.201284964	0.213952468	0.336668411	0.175508015	0.207856346	0.391924134	0.350390693	0.193240469	0.20829439	0.32841155	0.279271861	0.220186076	0.261075286	0.411966768	0.395793987	0.405306283	0.473263954	0.542335108	0.418645422	0.498134684	0.500779388	0.450131746	0.493117158	0.440484022	0.545680718	0.427491724	0.340730736	0.551567198	0.626915729	0.558988865	0.599386178	0.630972072	0.576145656	0.61930607	0.639555262	0.536405886	0.532159897	0.600404068	0.613921091
GFR.alpha.1	0.202254944	0.321051911	0.121656437	0.173051967	0.241935402	0.226467978	0.260027414	0.155361722	0.321301282	0.40007105	0.194527873	0.2028875	0.318760013	0.218923951	0.213818728	0.404122533	0.398792918	0.248237834	0.210902507	0.381704289	0.310736242	0.213418296	0.265223287	0.362518327	0.42328542	0.465396975	0.529829285	0.610306191	0.42029321	0.545090931	0.578350486	0.427257318	0.501636574	0.504369609	0.488469269	0.398243801	0.365395022	0.5735193	0.587473885	0.592445665	0.641974397	0.619741756	0.562684798	0.643025706	0.595299987	0.571323231	0.528046922	0.614852652	0.626304931
SCARA5	0.246057708	0.337762601	0.155622414	0.169688299	0.260319663	0.250671587	0.315837788	0.171077848	0.348405306	0.355925379	0.236271687	0.210609216	0.361146393	0.236001307	0.22509624	0.393864155	0.434348389	0.196190846	0.195366704	0.35812686	0.28651706	0.228198306	0.29116595	0.452889536	0.45069639	0.46350961	0.577635945	0.591186482	0.464404307	0.540404941	0.561263059	0.414463189	0.479183984	0.502063423	0.471482797	0.37544161	0.365956661	0.544317918	0.5930055	0.545049733	0.625770159	0.626967141	0.519781173	0.551774072	0.578693709	0.485277809	0.453958896	0.544611809	0.610613008
G.CSF	0.077852031	0.151517902	0.121575853	0.121598382	0.126063241	0.14351315	0.157006429	0.125272249	0.149035413	0.217991066	0.089150973	0.090201751	0.059867945	0.124842076	0.08055172	0.147514124	0.175401852	0.093446698	0.132026435	0.213250125	0.136431327	0.14203941	0.03136258	0.160675264	0.086311328	0.113105174	0.140233299	0.187468995	0.067827043	0.093977423	0.172242167	0.135511189	0.107899809	0.105930096	0.178226454	0.16802441	0.188218077	0.193321318	0.215977037	0.176405156	0.181738857	0.159884107	0.167506662	0.189289923	0.143416751	0.220818714	0.116857065	0.19321373	0.133869837
LAIR.2	0.071814217	0.109505945	0.046579356	0.069930453	0.082705095	0.088690282	0.103823978	0.054261416	0.141412793	0.207381438	0.082895876	0.053804723	0.13820038	0.055164824	0.016972505	0.084555368	0.107647281	0.07941256	0.091660968	0.119833621	0.117309594	0.092386786	0.123532707	0.143781836	0.112079581	0.121808146	0.151444534	0.170881807	0.137295209	0.121667698	0.147859966	0.171922302	0.163641622	0.124903876	0.207375972	0.172477126	0.140853718	0.18288148	0.186781093	0.167248193	0.190131955	0.181674086	0.180313466	0.224552366	0.2064924	0.187304729	0.190344687	0.211940375	0.198272987
FcRL2	0.139607949	0.212064363	0.074030998	0.095886313	0.149972197	0.133560188	0.153078233	0.098090169	0.224668486	0.322765728	0.127216039	0.139442972	0.180272693	0.096391216	0.126125777	0.196671924	0.205409324	0.166608706	0.192554197	0.203693377	0.183091097	0.130727251	0.132587875	0.249195482	0.252690945	0.246033216	0.267596254	0.371466132	0.269551204	0.321984583	0.32745749	0.285070326	0.315129748	0.278107954	0.318943081	0.262238877	0.237998976	0.329708158	0.314430514	0.29278161	0.347503178	0.348540706	0.284372138	0.367653076	0.34144872	0.25367551	0.296007233	0.367595681	0.370314254
MSR1	0.13270802	0.309643824	0.153725817	0.177586053	0.228627849	0.222085913	0.23990395	0.172879615	0.39915797	0.381133456	0.171020898	0.211802366	0.281024908	0.162781969	0.20318573	0.323463255	0.354303949	0.15225065	0.21768457	0.271446027	0.204612432	0.134479756	0.188291276	0.345847705	0.289004809	0.292861232	0.382311084	0.453322328	0.279137482	0.344346151	0.381775049	0.325652507	0.302384424	0.282647775	0.472967985	0.355396422	0.279110363	0.432046146	0.409358818	0.34037957	0.380298578	0.388654148	0.296960454	0.383195045	0.375204672	0.344602537	0.300950057	0.399151082	0.459068178
SIGLEC1	0.074302826	0.212363281	0.103034991	0.123081772	0.148689803	0.169230857	0.199687446	0.115659722	0.322276491	0.312376268	0.130438067	0.180169366	0.233491966	0.150568177	0.100143187	0.230836551	0.270793659	0.103339947	0.167878859	0.20436759	0.143449875	0.117073741	0.160134637	0.296357629	0.227406557	0.248046512	0.313124038	0.358004859	0.242363507	0.276808593	0.302772014	0.300893114	0.24586006	0.215483475	0.449714988	0.302503255	0.207588634	0.32984665	0.341028251	0.308238083	0.311798985	0.311711087	0.263125884	0.344231313	0.324450411	0.315650384	0.282555244	0.378713391	0.446841262
CRTAM	0.098322774	0.182620378	0.028406455	0.053706236	0.101386785	0.093710572	0.156432066	0.060524214	0.173324709	0.53175004	0.151002667	0.072750691	0.205746695	0.049581041	0.076986385	0.214135111	0.176116369	0.116440513	0.146686777	0.208761734	0.167763284	0.158432043	0.137866072	0.326100139	0.308948968	0.271140574	0.321516342	0.390994758	0.311997602	0.345649195	0.361399966	0.330903221	0.34862256	0.28257672	0.364269658	0.303950829	0.212908092	0.351461632	0.349427393	0.370677494	0.379968672	0.362355689	0.35609239	0.417895142	0.386377622	0.312816912	0.337186473	0.364666602	0.405675012
IL12	0.077000098	0.159573989	0.08469126	0.099946527	0.122152578	0.117519368	0.154279388	0.096613687	0.218577365	0.342919971	0.098432037	0.136982167	0.163980928	0.12897662	0.074444579	0.139929944	0.204488163	0.14889079	0.104527963	0.188607851	0.150912487	0.152622462	0.132919743	0.236230049	0.210945021	0.232325011	0.228402093	0.310279692	0.215581998	0.266285301	0.292482728	0.322341024	0.241802221	0.225468114	0.361173017	0.281437926	0.233973355	0.35323405	0.371432948	0.365707751	0.341356897	0.377658318	0.311442352	0.377507974	0.339892465	0.354069043	0.342146333	0.398246561	0.352409424
GM.CSF.R.alpha	0.096733176	0.103659488	0.018495778	0.029363819	0.049752934	0.074029962	0.104324748	0.04569083	0.136805144	0.183641871	0.07438727	0.09862038	0.178540235	0.085947387	0.071008057	0.15066713	0.135438433	0.092313722	0.092891387	0.084932818	0.116288703	0.062476871	0.120730346	0.191061132	0.136879901	0.134060346	0.165853378	0.225689299	0.166239045	0.179172286	0.198547544	0.144093144	0.193287658	0.151675596	0.199787709	0.162281252	0.13130777	0.189546041	0.181512932	0.17322625	0.179502106	0.165069128	0.156412456	0.184601906	0.185000078	0.157606278	0.163139563	0.172249858	0.24365905
Siglec.9	0.135931196	0.200380772	0.106351537	0.14402083	0.153131284	0.174930816	0.212174875	0.114795343	0.265525718	0.264854768	0.124619216	0.144434502	0.229075008	0.129470332	0.138678579	0.248412828	0.248230817	0.09618077	0.142221848	0.16811136	0.147463724	0.070896513	0.174260577	0.217805611	0.19966749	0.209678776	0.23501057	0.362766088	0.238438745	0.266456849	0.283480935	0.195792513	0.259618849	0.231116764	0.314432614	0.20261777	0.168423627	0.253871402	0.302494497	0.212780312	0.238123917	0.230274469	0.219973156	0.257659995	0.238113706	0.211560438	0.161554199	0.262915862	0.36460263
CD200R1	0.134358222	0.206196958	0.04062951	0.081900671	0.140281318	0.109108671	0.236129545	0.078429792	0.229553884	0.283201043	0.151708781	0.145467169	0.186632366	0.159642868	0.153959015	0.326886054	0.248220216	0.151426897	0.140277745	0.227924904	0.178301313	0.140408778	0.186864893	0.283830563	0.291993711	0.305544997	0.3005352	0.451569422	0.358738873	0.354407321	0.3758397	0.299958957	0.359997941	0.306088347	0.339557338	0.256736316	0.232972838	0.33889555	0.367397773	0.342739662	0.355287065	0.350288097	0.310385944	0.369907533	0.333152649	0.284301046	0.345444489	0.343971903	0.429643141
SMPD1	0.141688476	0.169852034	0.075396917	0.093491028	0.15017478	0.12998158	0.187884358	0.113574007	0.234851489	0.207089212	0.553263961	0.136814915	0.191070937	0.231628056	0.187075659	0.345673106	0.300640764	0.150906334	0.154866101	0.23339693	0.164952153	0.111071842	0.177376818	0.254860619	0.217866441	0.191314993	0.298721112	0.346904656	0.24382638	0.232977419	0.252544033	0.189543637	0.256232236	0.22770611	0.236613993	0.186569125	0.206948974	0.250936743	0.197487392	0.183017547	0.238207608	0.20233347	0.206594281	0.242168293	0.243975398	0.173480022	0.187217269	0.214743051	0.270075795
CTSC	0.229144847	0.272641076	0.260284726	0.233964169	0.280672197	0.300655303	0.24979941	0.263541979	0.319530129	0.243851183	0.319405374	0.143637327	0.218595177	0.145146913	0.17992654	0.289039115	0.302195006	0.13045266	0.151732273	0.21175345	0.146942161	0.132941604	0.217100334	0.22624063	0.202804405	0.172996827	0.309775504	0.320292075	0.26833873	0.19951408	0.247645435	0.170408354	0.223437269	0.19234283	0.226627587	0.17618765	0.179345857	0.203284258	0.203421944	0.177509006	0.222872343	0.199277412	0.140856347	0.196799978	0.21328476	0.104997255	0.130643804	0.204097738	0.286811826
NRP2	0.205269118	0.26006792	0.112102412	0.156175982	0.22499789	0.197603877	0.206820068	0.157233074	0.27185208	0.302660089	0.23552316	0.14431078	0.312255005	0.186676167	0.148432748	0.318510924	0.278478176	0.222509401	0.201931905	0.256012153	0.347058957	0.21910809	0.161612538	0.258203552	0.302380519	0.278027434	0.468621391	0.451149308	0.302171291	0.36204625	0.377529856	0.26601172	0.402702781	0.355227861	0.329860569	0.235203487	0.276195465	0.336227042	0.320708619	0.312774309	0.377407843	0.317243069	0.343536857	0.375079319	0.338287965	0.315937717	0.243012246	0.400522354	0.384025461
ROBO2	0.206842194	0.283518751	0.012855472	0.089760774	0.19840361	0.095278665	0.253979724	0.071964409	0.271657963	0.330303617	0.24353525	0.151807031	0.281991342	0.268546337	0.21155203	0.447360765	0.34227584	0.258824322	0.173451291	0.306645986	0.266066457	0.130397273	0.162940251	0.348912745	0.475527099	0.458484502	0.550303612	0.669563882	0.525556973	0.613836613	0.556564524	0.421022379	0.583044674	0.568867404	0.370465745	0.259243205	0.283374065	0.462806456	0.507623944	0.484251775	0.55963657	0.52802084	0.489599183	0.514563817	0.518050417	0.376338767	0.41553548	0.475039128	0.56239999
Nr.CAM	0.257548686	0.346459746	0.147215761	0.192445013	0.307260947	0.224169063	0.346750724	0.180239881	0.355746333	0.365774924	0.29016407	0.212840657	0.289275086	0.291820505	0.217446411	0.444898092	0.425715608	0.28721915	0.235206418	0.348417481	0.295935407	0.1834617	0.261246406	0.329685781	0.439584491	0.372558603	0.48348243	0.632109455	0.449485179	0.453811847	0.44918013	0.378378084	0.564515336	0.500115512	0.365183299	0.262744343	0.313627949	0.416088296	0.507123998	0.44075997	0.505854977	0.428522274	0.467079251	0.451556691	0.418768096	0.304497853	0.342852693	0.39769305	0.487203825
SPOCK1	0.235494588	0.274441674	0.092696193	0.126525265	0.221312466	0.154221095	0.256249279	0.150816345	0.286668709	0.255638176	0.237244151	0.143855633	0.167189522	0.205622675	0.219879625	0.392337129	0.288240025	0.180177377	0.18832847	0.289025669	0.208606434	0.09988619	0.129018259	0.269793976	0.257039896	0.222588194	0.396134545	0.423451219	0.30047061	0.274861606	0.289755612	0.24261879	0.388867677	0.312978962	0.160373447	0.101544221	0.234541168	0.188810684	0.299344292	0.206798141	0.278622937	0.177748556	0.305720278	0.232758785	0.203301921	0.120006777	0.158397188	0.148639777	0.26481277
PRTG	0.217442975	0.285418312	0.059684588	0.108283327	0.214646292	0.128554223	0.263760853	0.099697097	0.259771543	0.245735158	0.234179167	0.147156678	0.245100214	0.178122069	0.211020754	0.416616636	0.283267709	0.244648762	0.164572699	0.292683097	0.220105585	0.056628526	0.188733426	0.328123259	0.466460866	0.439836794	0.539801015	0.557263085	0.441738501	0.530652698	0.511471944	0.339251055	0.504036632	0.507284528	0.296429576	0.19463023	0.320230622	0.376039239	0.352254845	0.356427736	0.48784147	0.438710487	0.381243508	0.404322854	0.422481005	0.253077122	0.30915125	0.401608003	0.495145349
NTRK2	0.366898415	0.418939728	0.212962009	0.216375589	0.355783858	0.324245435	0.42223092	0.247081223	0.407390254	0.424919871	0.286636859	0.261928997	0.368052792	0.316413611	0.29686533	0.54105756	0.495795936	0.295028617	0.212138122	0.369904266	0.33097999	0.203359358	0.314855958	0.423116826	0.494649874	0.454241613	0.596681672	0.703641142	0.530411084	0.534067026	0.569856715	0.38714411	0.604994896	0.543099593	0.426171737	0.295205745	0.378099739	0.451174616	0.539000909	0.489093117	0.560433001	0.495094733	0.463805803	0.518108446	0.478554744	0.372631158	0.373475198	0.434155764	0.58262612
NTRK3	0.250426921	0.278897678	0.036954637	0.081219974	0.227352954	0.10540924	0.297788721	0.084525219	0.185205886	0.264236653	0.281388178	0.101139801	0.179810607	0.164896652	0.177374459	0.518068676	0.205054862	0.290896782	0.191379393	0.33159581	0.267060013	0.105457516	0.178819583	0.390314714	0.520376047	0.433001631	0.528295857	0.631648511	0.51445996	0.57972358	0.543668818	0.332782378	0.602919525	0.559109243	0.290532725	0.193687768	0.369224604	0.351506283	0.355372805	0.35596152	0.53544612	0.448566014	0.455391337	0.458428713	0.457706482	0.214337911	0.359605432	0.35906486	0.500370704
sFRP.3	0.24889493	0.302903501	0.187500795	0.187404289	0.281965538	0.26223613	0.342561379	0.193255012	0.255381329	0.384760341	0.180444426	0.215303926	0.198561768	0.139107423	0.145983749	0.293402354	0.247614008	0.165990601	0.235456028	0.32313539	0.205527291	0.160399875	0.234110384	0.253645861	0.264116075	0.279152672	0.370667995	0.438465269	0.296983183	0.328717828	0.347039756	0.347367022	0.341427034	0.298156193	0.324667617	0.272272468	0.351202403	0.348248611	0.375127039	0.338437587	0.382149151	0.349952497	0.310453391	0.368807395	0.32092924	0.309877856	0.33444346	0.331547755	0.355265149
WFIKKN1	0.097026776	0.180458376	0.026934713	0.091433713	0.150987951	0.067935575	0.151341629	0.051056485	0.179716147	0.201584265	0.140888644	0.077386948	0.133261348	0.13082263	0.081426475	0.197942528	0.226960034	0.076844862	0.089914022	0.185002338	0.157267174	0.093159009	0.115851446	0.133283467	0.212838017	0.222889429	0.281312282	0.334268003	0.259235038	0.250617188	0.24832914	0.21362354	0.233966797	0.227900109	0.237094128	0.182320833	0.212484681	0.233480923	0.26261535	0.295416829	0.276083475	0.251061535	0.185070978	0.265560881	0.205101542	0.218107452	0.391422168	0.296031936	0.278847038
TMPRSS5	0.149427688	0.164131217	0.009225559	0.035543207	0.143385058	0.060124221	0.172243101	0.033105574	0.094325728	0.177723259	0.182732173	0.046871498	0.096835154	0.094703689	0.087832451	0.262505962	0.114100845	0.17746125	0.152276547	0.223369196	0.177198947	0.07454883	0.096021849	0.241911049	0.336874629	0.310468426	0.359274186	0.433744443	0.340861803	0.419264673	0.371002742	0.28501047	0.440225693	0.560415614	0.196828815	0.138067474	0.206045373	0.264503996	0.288636924	0.290970376	0.382076723	0.326441511	0.378244845	0.354854069	0.344932069	0.196122692	0.273027632	0.272771059	0.373081097
MATN3	0.243570603	0.239395085	0.098994999	0.118387547	0.217129296	0.173691585	0.272402089	0.118211993	0.133871761	0.262303525	0.227637434	0.10545521	0.158734872	0.076750948	0.0799791	0.332265696	0.150525079	0.206331629	0.224068603	0.314124612	0.171743183	0.167987955	0.24805871	0.304211892	0.401561192	0.348462503	0.427313644	0.448070512	0.337335754	0.409041006	0.427186888	0.314515494	0.434484132	0.406863042	0.297455432	0.230377408	0.316467401	0.35497259	0.362656644	0.36127825	0.484961002	0.384771706	0.412514191	0.453425877	0.397917563	0.296726603	0.358339286	0.353136339	0.384845743
NCAN	0.209913608	0.177552042	0.00605919	0.043477336	0.140650587	0.059589363	0.13548622	0.057054873	0.101539212	0.181107612	0.180720612	0.02214139	0.112861359	0.070483621	0.093529829	0.270641659	0.077249491	0.130081234	0.110475969	0.170648978	0.173963967	0.108123306	0.059984398	0.197823276	0.339148708	0.227992334	0.402375143	0.362833312	0.271716079	0.353731046	0.267986846	0.289751728	0.473695459	0.366498172	0.161704388	0.097308798	0.171188421	0.194551371	0.26762558	0.256134416	0.339715396	0.240944382	0.463767458	0.353336836	0.298907788	0.176657708	0.22503389	0.198558526	0.326246551
BCAN	0.185477293	0.174892618	0.016871921	0.071075753	0.188773484	0.059276299	0.161339124	0.054300619	0.094454987	0.179497607	0.19371551	0.020971433	0.118380147	0.083697284	0.057330453	0.259656733	0.108221087	0.207410361	0.131238139	0.194830921	0.208828672	0.124269125	0.079742303	0.24586546	0.420548629	0.297642515	0.375561384	0.431507227	0.336231741	0.39887172	0.307169064	0.3367997	0.588595819	0.446365274	0.197730762	0.13430172	0.191926687	0.270127455	0.435540129	0.403065509	0.492561126	0.364260164	0.607832353	0.455864054	0.399309433	0.251659447	0.328447299	0.291923923	0.393133826
TN.R	0.162774982	0.179059592	0.120724678	0.154923686	0.194574949	0.14210326	0.15883394	0.152371816	0.172601767	0.173139282	0.154359016	0.105380428	0.194614586	0.102204516	0.065074162	0.190891335	0.178482962	0.107545693	0.181158145	0.131484607	0.195958564	0.043383687	0.103118273	0.149012512	0.267850112	0.278588153	0.449065312	0.317864538	0.251975755	0.31902922	0.304704966	0.261879587	0.296925101	0.349512866	0.219628147	0.170680002	0.233949958	0.293360868	0.280480014	0.318116964	0.344367006	0.326426889	0.274916071	0.308835988	0.298273937	0.250965658	0.232149133	0.332726694	0.334664924
GDF.8	0.136912987	0.168154388	0.024270173	0.029924203	0.123025163	0.061360792	0.194731187	0.032157675	0.176242251	0.182748096	0.151926756	0.12513823	0.156750787	0.161411651	0.16078828	0.28106366	0.223915263	0.199454795	0.090508916	0.307015858	0.110135008	0.066945205	0.184715796	0.27660549	0.493152393	0.376075499	0.364442462	0.398133179	0.347511517	0.370271786	0.443769676	0.242934595	0.333795702	0.363670126	0.25964276	0.134517589	0.192655736	0.301603401	0.300054761	0.357317296	0.470149078	0.366961752	0.296748862	0.368352781	0.316465479	0.223447978	0.298953913	0.290530814	0.340944862
BMP.4	-0.005379636	-0.004031638	-0.189293139	-0.166876827	-0.100093804	-0.166639552	0.040712437	-0.159518293	-0.007703485	0.074043765	0.112946048	-0.014546237	-0.011481118	0.065499055	0.068750124	0.191864	0.055432771	0.160625693	0.083140448	0.181332904	0.05899084	-0.036230317	0.008950633	0.224112379	0.34822322	0.285724064	0.367372311	0.309041914	0.260961424	0.352475532	0.330773929	0.241434145	0.278945369	0.340635677	0.159117957	0.072110409	0.20151691	0.217247829	0.190283133	0.219374215	0.336298656	0.295027346	0.217134641	0.233977686	0.288288911	0.119964246	0.201832815	0.228200696	0.282425349
CNTN5	0.171577519	0.15713363	-0.008565931	0.042468	0.130308967	0.030027792	0.141998981	0.028782256	0.069249059	0.165160159	0.175702683	0.049612427	0.084917934	0.096758564	0.057614309	0.24531714	0.11150295	0.187045267	0.129972497	0.183016683	0.150703854	0.077411393	0.09308101	0.219653084	0.35037208	0.288521678	0.348450276	0.38022707	0.356094394	0.429648062	0.368062718	0.238930429	0.397273236	0.407508937	0.187642496	0.105897001	0.193503209	0.234073654	0.268177408	0.271707991	0.358993095	0.303647878	0.2981981	0.28721923	0.299107459	0.183570651	0.214119612	0.242881288	0.321165384
MDGA1	0.116921233	0.145520148	-0.043578975	0.00187972	0.074947867	0.009151304	0.146054911	-0.003948357	0.109756734	0.223052407	0.11409646	0.050232048	0.120495195	0.113097462	0.105221957	0.270679971	0.150050524	0.173675503	0.10513141	0.185977622	0.145607172	0.042057643	0.084331098	0.235104528	0.311615907	0.247576792	0.32404627	0.349283504	0.31056853	0.342262666	0.343637614	0.23604191	0.344192195	0.321417423	0.210605929	0.143501388	0.208849104	0.242523893	0.250110036	0.229074781	0.305866428	0.281411155	0.277287271	0.271136373	0.307073143	0.167647083	0.218124571	0.266964302	0.328852332
[truncated: 41 more columns]
