# Supplementary material for: Neurology-related protein biomarkers are associated with cognitive ability and brain volume in older age
Source: Nat Commun. 2020 Feb 10;11:800. doi: 10.1038/s41467-019-14161-7 (PMC7010796; doi:10.1038/s41467-019-14161-7)
Supplement: Supplementary file 15 — Source data Fig1a [file 41467_2019_14161_MOESM15_ESM.zip › Fig1a_LBC36Cor.csv]

	GCP5	Alpha.2.MRAP	LAT	gal.8	PLXNB3	CLEC1B	LXN	MANF	KYNU	GZMA	NAAA	NMNAT1	EZR	N.CDase	NEP	PVR	CPM	CPA2	IL.5R.alpha	GDNF	PLXNB1	NBL1	CTSS	CLEC10A	RGMA	ADAM.23	PDGF.R.alpha	DDR1	CDH6	SCARF2	FLRT2	DRAXIN	CD200	GDNFR.alpha.3	CLM.6	CLM.1	Beta.NGF	N2DL.2	THY.1	ADAM.22	RGMB	JAM.B	CADM3	EPHB6	LAYN	VWC2	CDH3	UNC5C	TNFRSF21
GCP5	1	0.514306636381276	0.539108161581578	0.562951621561569	0.656189555382203	0.604487760291424	0.426344283485753	0.366724872437418	0.36439287615289	0.319877921702952	0.305934279249177	0.300330836285214	0.317891410061163	0.060627522584725	-0.00691872861395029	0.10797753290781	0.173292853476923	0.133834319949886	0.132264025509523	0.113138268876285	0.142837807005214	0.236656194483349	0.272673825327371	0.133560086353562	0.106703903716977	0.0834155011592016	0.0535800075838214	0.123760096245656	0.130085572300528	0.0222675794774194	0.0623565906698952	0.0789064264456144	0.148966773679963	0.122319791707285	0.151429655517406	0.0936654301863167	0.159861503847169	0.0748882002503767	0.0492291341983095	0.0921007943791952	0.0931509986226378	0.119114448341375	0.0697555409864488	0.0928928142950249	0.0364317615205281	0.0619664541482952	0.0830275687399464	0.0658388410854225	0.100874696011126
Alpha.2.MRAP	0.514306636381276	1	0.614719452871491	0.620121989396734	0.702059946479752	0.672748362623867	0.417620264320543	0.402446630483814	0.435553728826756	0.475108375349789	0.421090508217526	0.430120284641853	0.436208137189401	0.105588408773481	0.0743350600480499	0.261894682309129	0.23824105800236	0.134526829088799	0.0805537196921552	0.172238825084993	0.181031695783651	0.246693022163503	0.443931585790077	0.2128437903047	0.151250949824663	0.168437962745272	0.19372261124015	0.282912600299742	0.188490155255644	0.147970516151762	0.161958715871255	0.15635470568321	0.216013771220811	0.198196659225642	0.277049088855196	0.2006335968446	0.26252881999514	0.199009762141191	0.200890917694481	0.14587218528073	0.178725821736367	0.247839178283031	0.17794956243629	0.19644993275015	0.16059745344217	0.148533418891034	0.208661517130267	0.149758874423618	0.222120149679489
LAT	0.539108161581578	0.614719452871491	1	0.759980081357277	0.767365060305401	0.842723015879907	0.490326278758923	0.528010107861778	0.373268858034646	0.375204342764177	0.36622224109323	0.364720052021233	0.338979085421655	0.0390786812200306	-0.0177378665893939	0.0662110078161708	0.138194127637264	0.0330406870207982	0.0156295707855964	0.120162886539285	0.153185292400375	0.25548590660775	0.368906880161577	0.00299846541917926	0.0398092546230582	0.0348573900780359	-0.00114279820018187	0.0286761317913367	0.0724606083822013	-0.0627884895946434	0.0376467067726163	-0.00819194552822176	0.0437334007582743	0.0530226616719493	0.179067041219887	0.0906525432663333	0.16805851613349	0.112503548808054	0.0348212689410845	0.064988389108694	0.0271026835106842	0.121917952468189	-0.0163692497425545	0.0506795921492108	0.00450420648852916	0.00176060436300848	0.0663766378480109	0.0134335343289001	0.049586910675442
gal.8	0.562951621561569	0.620121989396734	0.759980081357277	1	0.825481529054947	0.854559808215613	0.494427346206681	0.483072995708393	0.435621205711566	0.385422495535564	0.363283964427783	0.397469545603545	0.374717835595448	0.0445425106148076	-0.0240859040893056	0.143093934452934	0.185897212334432	0.13872282529278	0.0901495006287435	0.136258569425287	0.161535055671565	0.2583848346584	0.405251502901322	0.0854582471587626	0.10535300070253	0.11293465343712	0.0630080148403355	0.148949681157922	0.128776191039666	0.0388346919788552	0.0848162267176117	0.0392335032254023	0.133511988375391	0.121431876921607	0.218023608780389	0.132570522144267	0.199235509246058	0.121714930345747	0.0796213407249105	0.103072173282132	0.0824433475965443	0.151281370575588	0.062735133101884	0.11950704999796	0.0576299214932606	0.0728092437639186	0.110391744230087	0.098056738139899	0.144732687903146
PLXNB3	0.656189555382203	0.702059946479752	0.767365060305401	0.825481529054947	1	0.866655490886499	0.521610579744903	0.486130532063522	0.490816804102842	0.406023621153349	0.437545175913657	0.40376804210638	0.395144271430849	0.0992465469618064	0.0229733646346987	0.210244729999148	0.250250613931994	0.185270111794342	0.14168841567014	0.182129267291889	0.223684577166554	0.289046445179797	0.443201129149331	0.185827227867324	0.186536084746872	0.174356940829615	0.149180089342403	0.245534655631542	0.199218024483692	0.133459419748968	0.151439153654895	0.100895439931277	0.209010501157653	0.220832470021228	0.264002534900461	0.141915037861713	0.272987674945063	0.186065804178113	0.130200577352494	0.134500920168955	0.161990785792146	0.190301254029684	0.13155270723881	0.175717053447596	0.11488029606221	0.0903982114606468	0.16533254182537	0.145946434659624	0.200316336378579
CLEC1B	0.604487760291424	0.672748362623867	0.842723015879907	0.854559808215613	0.866655490886499	1	0.513411363582733	0.536228567611408	0.428590821905381	0.393069341646896	0.378582409217654	0.386944532425033	0.349631160121039	0.0520875554870784	-0.00147543699788121	0.12470393100215	0.16977707286961	0.102500976390022	0.0810668539558386	0.120035169562477	0.181985125741837	0.265625420277556	0.409728410342875	0.0685406376200324	0.0646165664621548	0.0357015238339228	0.0293404855472189	0.105786104156375	0.0969665594932172	-0.00619204758911222	0.0377407460779557	0.00956752071197365	0.062273719228464	0.0837158495657734	0.207391097538079	0.12264015042915	0.209110426420423	0.121494433989955	0.0596343202543903	0.033184757754349	0.0371298448938039	0.120776089450998	0.00496635940959924	0.0591143186128396	0.0147206612624214	0.00916792444881192	0.0420828178770728	0.0331003913332703	0.097439803740635
LXN	0.426344283485753	0.417620264320543	0.490326278758923	0.494427346206681	0.521610579744903	0.513411363582733	1	0.48323790604874	0.290719079311635	0.32241620876142	0.278642150113313	0.282354741160271	0.376852257264643	0.194038863266524	0.042018063849317	0.22879864145599	0.219973879866864	0.0901651913826926	0.0900577121469569	0.169332879600683	0.274478046936267	0.309673765417227	0.332730851070751	0.123226808739251	0.19518128894365	0.159881840995812	0.193773415243585	0.197845755686371	0.250871387615722	0.136859376171196	0.238477959259276	0.212242542573556	0.270210246875574	0.220253181197707	0.232343851643511	0.105745136901365	0.314793988795786	0.237103587436757	0.18874922992334	0.204130826360262	0.208047681648846	0.247151501931664	0.164005786462835	0.232578454542924	0.194988368522327	0.151198026488521	0.154423050409104	0.169228370391921	0.221504540681631
MANF	0.366724872437418	0.402446630483814	0.528010107861778	0.483072995708393	0.486130532063522	0.536228567611408	0.48323790604874	1	0.349750669436341	0.240657423445505	0.285290732396388	0.217809217489681	0.335152932154151	0.215145906399341	0.0731113342714695	0.303714157626732	0.306280673082819	0.136844096482958	0.11780032172358	0.20061978132686	0.258157500379871	0.420095453069914	0.36803599506412	0.162480317820916	0.258308212879788	0.141671954586855	0.26263738983202	0.281913233067623	0.299769148513704	0.14292914953991	0.239910841905446	0.179696762158124	0.247549056487972	0.231621780948783	0.265660079454622	0.140652627934705	0.329452259713484	0.203463628780984	0.211377660263259	0.165446382225986	0.228721418713391	0.267645396094937	0.12204471862103	0.210842574670899	0.168009784652678	0.1770527350337	0.164727297362113	0.176073476504459	0.286547481702624
KYNU	0.36439287615289	0.435553728826756	0.373268858034646	0.435621205711566	0.490816804102842	0.428590821905381	0.290719079311635	0.349750669436341	1	0.411626180369341	0.325416840730797	0.352004646149923	0.480698274858556	0.257310261865477	0.291890371932406	0.36434572789793	0.38663601774472	0.145788021234099	0.136766475783069	0.201532677166852	0.157770297441775	0.182202640066322	0.274811359109618	0.241886362563675	0.169632672950826	0.13096122796042	0.25065230220919	0.349356858264542	0.229108980905132	0.17080826703247	0.212804776324268	0.161623094890854	0.202467405770724	0.189867119735492	0.264105308577519	0.16000141733615	0.238109386594399	0.174907334758342	0.179981991474518	0.121996737156104	0.160498802598214	0.148165937541531	0.0998795658899991	0.133451457832139	0.121361720725069	0.050257370449085	0.142972710932616	0.145178149741167	0.224385953767981
GZMA	0.319877921702952	0.475108375349789	0.375204342764177	0.385422495535564	0.406023621153349	0.393069341646896	0.32241620876142	0.240657423445505	0.411626180369341	1	0.585353547155604	0.589406554983745	0.660138741479276	0.178292446470223	0.114256004524168	0.220904956349633	0.280230549013133	0.150347270143547	0.0764042509791514	0.236377088238554	0.156927683014403	0.202344761153945	0.463835237385746	0.175590730408069	0.173761126819988	0.165207345336764	0.153872773743607	0.212648449269892	0.144179491136182	0.119042757773504	0.214657766610511	0.169946769574614	0.219417608755596	0.180787678761818	0.31377145012262	0.189923802594617	0.200031852015428	0.206606043878415	0.234789534403157	0.193056025865341	0.213399582097619	0.262886251043018	0.174844305162839	0.202292032556694	0.177267727499447	0.129844428143614	0.152516689284495	0.17711094121618	0.172686953660071
NAAA	0.305934279249177	0.421090508217526	0.36622224109323	0.363283964427783	0.437545175913657	0.378582409217654	0.278642150113313	0.285290732396388	0.325416840730797	0.585353547155604	1	0.623558291870304	0.611493014209332	0.219910596670613	-0.010263525812	0.131690561107946	0.199761688100649	0.126937426767218	0.0311802370703136	0.108906833921601	0.121786971023961	0.160712640028372	0.32132899127293	0.103584311663347	0.149499914773547	0.128533558226173	0.0893299313597286	0.15383994579593	0.177000694383196	0.0971304004256026	0.100089113003314	0.0691752675864559	0.195517055444631	0.17462539085515	0.182794577749839	0.0541347090361617	0.0971590553020059	0.086281578950601	0.0799217832221604	0.118077666974228	0.0999713381893892	0.112127246910715	0.0901621878291798	0.102219206908488	0.0532627908869929	0.046242046912912	0.0915593357345811	0.0649413562415398	0.117281820244631
NMNAT1	0.300330836285214	0.430120284641853	0.364720052021233	0.397469545603545	0.40376804210638	0.386944532425033	0.282354741160271	0.217809217489681	0.352004646149923	0.589406554983745	0.623558291870304	1	0.777644428786674	0.110935657434749	-0.0086114429432503	0.130758150549662	0.121807034679303	0.0134908182043244	-0.0802567917764654	-0.0161504561879204	0.0277432608887599	0.0778459821311213	0.296465959407927	0.0310962593490729	0.101379475478509	0.0689744369213761	0.0257509466591392	0.0782243575934307	0.0971436407853617	0.0764581200718916	0.0950178698760017	-0.00375695176596319	0.105201239351284	0.0788122986371998	0.106191461335183	0.0344302117369152	0.00216186537891984	0.0120836930962588	0.0450237166928956	0.0725934012077565	0.011160744821958	0.0802050590839615	0.0339003726857439	0.0430587656663188	0.00320898604977651	-0.0350674320691299	0.0485041273874953	-0.0340272993371877	0.0615515964502263
EZR	0.317891410061163	0.436208137189401	0.338979085421655	0.374717835595448	0.395144271430849	0.349631160121039	0.376852257264643	0.335152932154151	0.480698274858556	0.660138741479276	0.611493014209332	0.777644428786674	1	0.211932572963703	0.134767447120223	0.312448423863683	0.309211146136016	0.137586061111887	0.0188510428216205	0.117823296214443	0.153360902547885	0.232561416639455	0.355845303854496	0.172786932357705	0.275128758626438	0.209438949993649	0.212708207300596	0.271000302746168	0.273438714296401	0.199223688181751	0.298507047801133	0.189802901609303	0.330160243128091	0.228863713790348	0.249150396723511	0.113790599088255	0.146151893069039	0.182571329025261	0.231455805865544	0.219965780007833	0.217434591992911	0.239481671438885	0.189631368588158	0.212975752817404	0.20006277044259	0.139906661217407	0.167712346457892	0.136528161919294	0.222670695759467
N.CDase	0.060627522584725	0.105588408773481	0.0390786812200306	0.0445425106148076	0.0992465469618064	0.0520875554870784	0.194038863266524	0.215145906399341	0.257310261865477	0.178292446470223	0.219910596670613	0.110935657434749	0.211932572963703	1	0.241953007841798	0.247098929762783	0.399881264992216	0.100053906912209	0.111160625368376	0.190293457175603	0.111163674908868	0.128093794883518	0.189466578944763	0.0992421691556758	0.139239726446961	0.145184312946533	0.18326399620258	0.271923853628533	0.217321546403674	0.128791451356305	0.199531507017631	0.158405592741523	0.162337908576843	0.207989704355721	0.134205035513448	0.0423471489446237	0.105177239175277	0.134945289324918	0.210608749477956	0.162902992877518	0.161341753197271	0.152113054538629	0.0720277106594028	0.125963167908142	0.101549818258702	0.0999031878975554	0.0956153488427295	0.153430443179113	0.131386131008587
NEP	-0.00691872861395029	0.0743350600480499	-0.0177378665893939	-0.0240859040893056	0.0229733646346987	-0.00147543699788121	0.042018063849317	0.0731113342714695	0.291890371932406	0.114256004524168	-0.010263525812	-0.0086114429432503	0.134767447120223	0.241953007841798	1	0.382586780783232	0.365785902079597	0.0863542126773086	0.147104704803771	0.205039293682831	0.138091456715512	0.11979567665024	0.109766798448446	0.216795633913455	0.12384769720428	0.117500178151548	0.287458914668993	0.260859957039405	0.225451203503878	0.200381844283204	0.218264039068069	0.194580058315567	0.143045774693851	0.122543689657736	0.194431585328157	0.16253968009233	0.163110472303529	0.212826360133513	0.240125350709744	0.157815709344962	0.180133127511837	0.173656995091505	0.125803549337501	0.142087854258927	0.212365491337527	0.143972814359486	0.144514083589265	0.208123617007824	0.165848101025706
PVR	0.10797753290781	0.261894682309129	0.0662110078161708	0.143093934452934	0.210244729999148	0.12470393100215	0.22879864145599	0.303714157626732	0.36434572789793	0.220904956349633	0.131690561107946	0.130758150549662	0.312448423863683	0.247098929762783	0.382586780783232	1	0.462060875919641	0.209582076264229	0.185681811275079	0.313216701609778	0.267272363176739	0.243580548841617	0.302163458865817	0.316275574559475	0.365359945474282	0.320191299480808	0.546880961788824	0.56762058982767	0.441106848828983	0.434329320757799	0.447391011121692	0.330703945690155	0.412040327823509	0.336232581104268	0.337480943339699	0.224170294849824	0.387709285805484	0.346830656235015	0.379078717694426	0.282369514803611	0.362153818914773	0.324645713264629	0.312648280824999	0.382612345324543	0.395974658765879	0.291322106343712	0.32432628618957	0.381208487566205	0.440018565894264
CPM	0.173292853476923	0.23824105800236	0.138194127637264	0.185897212334432	0.250250613931994	0.16977707286961	0.219973879866864	0.306280673082819	0.38663601774472	0.280230549013133	0.199761688100649	0.121807034679303	0.309211146136016	0.399881264992216	0.365785902079597	0.462060875919641	1	0.191762862561786	0.21499984343422	0.303117215769465	0.234664563223779	0.229838031480147	0.326880537338773	0.246857559959638	0.308098822270332	0.304366173395041	0.381611193198724	0.455337998448084	0.357027731613583	0.269812204209645	0.362073635097084	0.296190053036169	0.325485000702059	0.330219038801049	0.352465359381542	0.185681782119282	0.292996276413672	0.341912220483384	0.432591753077367	0.349761273451516	0.33543609821358	0.338283352561364	0.270781087022981	0.326431446568406	0.303680124994848	0.308684615237039	0.301579010846429	0.36160085473716	0.358262379961949
CPA2	0.133834319949886	0.134526829088799	0.0330406870207982	0.13872282529278	0.185270111794342	0.102500976390022	0.0901651913826926	0.136844096482958	0.145788021234099	0.150347270143547	0.126937426767218	0.0134908182043244	0.137586061111887	0.100053906912209	0.0863542126773086	0.209582076264229	0.191762862561786	1	0.149155719440655	0.178875201431985	0.121278745089581	0.11224800386945	0.202092524595423	0.185288719062228	0.181546237268879	0.230061217366515	0.192652841334039	0.197004064319463	0.16670493104227	0.172445797498467	0.193886893577017	0.191460560468209	0.17455335921584	0.201585973851941	0.15067027259109	0.0775187441756596	0.212981164915268	0.208331680289279	0.202952744792566	0.198812896519259	0.259192459096752	0.223545179237179	0.212991239205221	0.239681705241899	0.233368617571806	0.214003882836179	0.168265512605343	0.314433589702197	0.204662322991791
IL.5R.alpha	0.132264025509523	0.0805537196921552	0.0156295707855964	0.0901495006287435	0.14168841567014	0.0810668539558386	0.0900577121469569	0.11780032172358	0.136766475783069	0.0764042509791514	0.0311802370703136	-0.0802567917764654	0.0188510428216205	0.111160625368376	0.147104704803771	0.185681811275079	0.21499984343422	0.149155719440655	1	0.23442280822352	0.160888119444854	0.112567772851801	0.156603418095083	0.261435334699285	0.197537653538798	0.189088096454389	0.269628951815206	0.259563394246619	0.23075479381211	0.211843035228126	0.264224273744272	0.16500448006451	0.191508453831905	0.204191290143802	0.236356781546605	0.187909565798635	0.224702048395344	0.23562046608922	0.184085433110615	0.184668550012635	0.254754656571058	0.175828337031099	0.188098085402756	0.208030163419391	0.198147136782274	0.159091148732401	0.206732132540063	0.267304817830513	0.230997145854249
GDNF	0.113138268876285	0.172238825084993	0.120162886539285	0.136258569425287	0.182129267291889	0.120035169562477	0.169332879600683	0.20061978132686	0.201532677166852	0.236377088238554	0.108906833921601	-0.0161504561879204	0.117823296214443	0.190293457175603	0.205039293682831	0.313216701609778	0.303117215769465	0.178875201431985	0.23442280822352	1	0.281244338240602	0.210505472760675	0.290280064929338	0.264591677568497	0.349779563611793	0.310134608786696	0.401741358297145	0.401747130140136	0.301158501569816	0.296087989101243	0.338196682000316	0.307043413837859	0.273861684236528	0.308195987710881	0.291295233665029	0.239276602329932	0.371243960506306	0.35527113137106	0.331346901106133	0.322825588531621	0.401386886016878	0.342165048660516	0.293800192103339	0.357394579434186	0.363611714612906	0.322598244877597	0.271183421093911	0.373333880523181	0.291023884251785
PLXNB1	0.142837807005214	0.181031695783651	0.153185292400375	0.161535055671565	0.223684577166554	0.181985125741837	0.274478046936267	0.258157500379871	0.157770297441775	0.156927683014403	0.121786971023961	0.0277432608887599	0.153360902547885	0.111163674908868	0.138091456715512	0.267272363176739	0.234664563223779	0.121278745089581	0.160888119444854	0.281244338240602	1	0.29970580560162	0.230421030960875	0.216048864695463	0.25220823818233	0.262426766837643	0.316402589886079	0.291756389175327	0.285397692174216	0.236592043621932	0.331495041801273	0.288068301892011	0.268260850435173	0.266949789297043	0.252965840112424	0.230445701072513	0.354168579394108	0.316716077227418	0.300082772651188	0.286332580920755	0.319854841680282	0.297269605886656	0.289388925725678	0.328330716100073	0.368992908455692	0.282671207849209	0.262270397844072	0.309928278101018	0.267816570961144
NBL1	0.236656194483349	0.246693022163503	0.25548590660775	0.2583848346584	0.289046445179797	0.265625420277556	0.309673765417227	0.420095453069914	0.182202640066322	0.202344761153945	0.160712640028372	0.0778459821311213	0.232561416639455	0.128093794883518	0.11979567665024	0.243580548841617	0.229838031480147	0.11224800386945	0.112567772851801	0.210505472760675	0.29970580560162	1	0.348425298461944	0.259937407794369	0.275688469641228	0.242432485844149	0.27595465700462	0.291191170776178	0.329276923029601	0.288564863702305	0.28805442823789	0.315457914846263	0.337669271883341	0.331612612444651	0.360398483103534	0.247902800391225	0.29760416373556	0.379494731259073	0.337773959584039	0.33885177140426	0.396505534536201	0.411838532207576	0.344478874391723	0.415529068028065	0.405915987658489	0.337828141438969	0.332606492632181	0.364860514000469	0.382066014194844
CTSS	0.272673825327371	0.443931585790077	0.368906880161577	0.405251502901322	0.443201129149331	0.409728410342875	0.332730851070751	0.36803599506412	0.274811359109618	0.463835237385746	0.32132899127293	0.296465959407927	0.355845303854496	0.189466578944763	0.109766798448446	0.302163458865817	0.326880537338773	0.202092524595423	0.156603418095083	0.290280064929338	0.230421030960875	0.348425298461944	1	0.285823251086131	0.270219131283329	0.322246800381026	0.339812271571147	0.30761412115294	0.259885958622363	0.251598048542209	0.31399308101036	0.257633198459846	0.307228279987135	0.313373692455479	0.450115316783611	0.313426595895734	0.361308539163223	0.389053390681607	0.398429561416705	0.330068217470861	0.370438554284257	0.458683847822427	0.336647823409692	0.36104597604815	0.375634657602689	0.317939003614822	0.329906605097451	0.352283953412793	0.394525477664876
CLEC10A	0.133560086353562	0.2128437903047	0.00299846541917926	0.0854582471587626	0.185827227867324	0.0685406376200324	0.123226808739251	0.162480317820916	0.241886362563675	0.175590730408069	0.103584311663347	0.0310962593490729	0.172786932357705	0.0992421691556758	0.216795633913455	0.316275574559475	0.246857559959638	0.185288719062228	0.261435334699285	0.264591677568497	0.216048864695463	0.259937407794369	0.285823251086131	1	0.38942102505074	0.397210092013566	0.43846119587937	0.4720838563433	0.419907647083361	0.477767750877892	0.4595292288009	0.41520688567475	0.406057372041331	0.427793166865942	0.511242682408473	0.343521672412457	0.331531438720022	0.440396795749125	0.460103561373165	0.411042176351059	0.520686968954102	0.49349557398352	0.495435643622724	0.525496873098606	0.540486160819334	0.460181563119011	0.464237777655267	0.506409926475812	0.554578908284961
RGMA	0.106703903716977	0.151250949824663	0.0398092546230582	0.10535300070253	0.186536084746872	0.0646165664621548	0.19518128894365	0.258308212879788	0.169632672950826	0.173761126819988	0.149499914773547	0.101379475478509	0.275128758626438	0.139239726446961	0.12384769720428	0.365359945474282	0.308098822270332	0.181546237268879	0.197537653538798	0.349779563611793	0.25220823818233	0.275688469641228	0.270219131283329	0.38942102505074	1	0.575105895607576	0.500803281543167	0.506387780997656	0.53365909907757	0.553573063637668	0.554412748662392	0.481638696105606	0.580092434653163	0.566864214489304	0.411537000546936	0.263563902690414	0.350059688589025	0.424692591060683	0.489519731093914	0.571289204162774	0.692744789850342	0.577299269426033	0.569496869665721	0.594286674083288	0.559631700695499	0.49512490036231	0.476064759630685	0.521533635674629	0.611683102538759
ADAM.23	0.0834155011592016	0.168437962745272	0.0348573900780359	0.11293465343712	0.174356940829615	0.0357015238339228	0.159881840995812	0.141671954586855	0.13096122796042	0.165207345336764	0.128533558226173	0.0689744369213761	0.209438949993649	0.145184312946533	0.117500178151548	0.320191299480808	0.304366173395041	0.230061217366515	0.189088096454389	0.310134608786696	0.262426766837643	0.242432485844149	0.322246800381026	0.397210092013566	0.575105895607576	1	0.498751015558931	0.511531662258219	0.496503777028679	0.581166522519564	0.550875664293022	0.489336974559787	0.507460121858997	0.579679247639174	0.417218257729839	0.300127779864856	0.342325437869759	0.480994629998772	0.535312311726113	0.630251431512044	0.663246366301248	0.622305037672932	0.581070228294845	0.611610954144344	0.597697828862042	0.569533552920715	0.591309391249021	0.58579785633375	0.595561643368268
PDGF.R.alpha	0.0535800075838214	0.19372261124015	-0.00114279820018187	0.0630080148403355	0.149180089342403	0.0293404855472189	0.193773415243585	0.26263738983202	0.25065230220919	0.153872773743607	0.0893299313597286	0.0257509466591392	0.212708207300596	0.18326399620258	0.287458914668993	0.546880961788824	0.381611193198724	0.192652841334039	0.269628951815206	0.401741358297145	0.316402589886079	0.27595465700462	0.339812271571147	0.43846119587937	0.500803281543167	0.498751015558931	1	0.654873893164011	0.575479967218474	0.622695603722179	0.624568602638695	0.532303293996941	0.5020323808471	0.520776649764535	0.507341362360011	0.354889205233524	0.466326121183645	0.506973590168818	0.543699555324735	0.513533882587176	0.594360697456718	0.537992968532579	0.505049630888051	0.571531865589934	0.603404799790737	0.478380970530545	0.543484665636218	0.586620238502734	0.614235109319512
DDR1	0.123760096245656	0.282912600299742	0.0286761317913367	0.148949681157922	0.245534655631542	0.105786104156375	0.197845755686371	0.281913233067623	0.349356858264542	0.212648449269892	0.15383994579593	0.0782243575934307	0.271000302746168	0.271923853628533	0.260859957039405	0.56762058982767	0.455337998448084	0.197004064319463	0.259563394246619	0.401747130140136	0.291756389175327	0.291191170776178	0.30761412115294	0.4720838563433	0.506387780997656	0.511531662258219	0.654873893164011	1	0.600660733976375	0.644373267512414	0.57406746047339	0.521017018101092	0.590983259167719	0.611439625873553	0.467397876413399	0.343960218544922	0.458457095830546	0.498583452631586	0.547681064502483	0.48607244135644	0.598444521868462	0.519726375172285	0.508135402660078	0.582874595693203	0.567047316759058	0.443997651963476	0.544223738693301	0.553904380222264	0.6513776018497
CDH6	0.130085572300528	0.188490155255644	0.0724606083822013	0.128776191039666	0.199218024483692	0.0969665594932172	0.250871387615722	0.299769148513704	0.229108980905132	0.144179491136182	0.177000694383196	0.0971436407853617	0.273438714296401	0.217321546403674	0.225451203503878	0.441106848828983	0.357027731613583	0.16670493104227	0.23075479381211	0.301158501569816	0.285397692174216	0.329276923029601	0.259885958622363	0.419907647083361	0.53365909907757	0.496503777028679	0.575479967218474	0.600660733976375	1	0.634324361172297	0.625455441985583	0.510975658324438	0.555335164658868	0.547499014350875	0.444251171786064	0.340573513213298	0.398681953018315	0.46929315181753	0.523839925487896	0.519120288341079	0.586588016006536	0.540038050473054	0.489767609194929	0.571669076324633	0.591504047919056	0.455104118344531	0.545828848092662	0.579018391945228	0.647187819731912
SCARF2	0.0222675794774194	0.147970516151762	-0.0627884895946434	0.0388346919788552	0.133459419748968	-0.00619204758911222	0.136859376171196	0.14292914953991	0.17080826703247	0.119042757773504	0.0971304004256026	0.0764581200718916	0.199223688181751	0.128791451356305	0.200381844283204	0.434329320757799	0.269812204209645	0.172445797498467	0.211843035228126	0.296087989101243	0.236592043621932	0.288564863702305	0.251598048542209	0.477767750877892	0.553573063637668	0.581166522519564	0.622695603722179	0.644373267512414	0.634324361172297	1	0.647180250486511	0.573979383969244	0.621369077635609	0.630104096968708	0.489167090989386	0.382505953939553	0.420168552865487	0.571507551296864	0.618191214610558	0.605177470644529	0.699374516292334	0.683031695323525	0.639046549387748	0.677288149441132	0.709452969426947	0.543401787177307	0.604158121031467	0.69069279239978	0.746377035424803
FLRT2	0.0623565906698952	0.161958715871255	0.0376467067726163	0.0848162267176117	0.151439153654895	0.0377407460779557	0.238477959259276	0.239910841905446	0.212804776324268	0.214657766610511	0.100089113003314	0.0950178698760017	0.298507047801133	0.199531507017631	0.218264039068069	0.447391011121692	0.362073635097084	0.193886893577017	0.264224273744272	0.338196682000316	0.331495041801273	0.28805442823789	0.31399308101036	0.4595292288009	0.554412748662392	0.550875664293022	0.624568602638695	0.57406746047339	0.625455441985583	0.647180250486511	1	0.564120335627945	0.554576530105095	0.543579297714779	0.469361091621789	0.35243045747675	0.46343205348298	0.547924679000587	0.602092051519906	0.598711629214025	0.639383040975849	0.608818452942407	0.54155215177612	0.618639744261852	0.645870737322024	0.490659366898689	0.547779069278537	0.58718241888625	0.605797460644076
DRAXIN	0.0789064264456144	0.15635470568321	-0.00819194552822176	0.0392335032254023	0.100895439931277	0.00956752071197365	0.212242542573556	0.179696762158124	0.161623094890854	0.169946769574614	0.0691752675864559	-0.00375695176596319	0.189802901609303	0.158405592741523	0.194580058315567	0.330703945690155	0.296190053036169	0.191460560468209	0.16500448006451	0.307043413837859	0.288068301892011	0.315457914846263	0.257633198459846	0.41520688567475	0.481638696105606	0.489336974559787	0.532303293996941	0.521017018101092	0.510975658324438	0.573979383969244	0.564120335627945	1	0.566057055646719	0.531188907874482	0.482306321780015	0.394451727596247	0.40559075105553	0.525220024209107	0.608434184252669	0.594750231118885	0.629624008935904	0.618188508015712	0.602027422926484	0.64147250699302	0.63497169927547	0.511736754905029	0.569370592075428	0.623185306695211	0.621992570745053
CD200	0.148966773679963	0.216013771220811	0.0437334007582743	0.133511988375391	0.209010501157653	0.062273719228464	0.270210246875574	0.247549056487972	0.202467405770724	0.219417608755596	0.195517055444631	0.105201239351284	0.330160243128091	0.162337908576843	0.143045774693851	0.412040327823509	0.325485000702059	0.17455335921584	0.191508453831905	0.273861684236528	0.268260850435173	0.337669271883341	0.307228279987135	0.406057372041331	0.580092434653163	0.507460121858997	0.5020323808471	0.590983259167719	0.555335164658868	0.621369077635609	0.554576530105095	0.566057055646719	1	0.595779987818452	0.436556676027877	0.331472992871521	0.402237248904784	0.500004680539633	0.574489262523868	0.599999113481887	0.681219080053335	0.605150190639978	0.632251017661889	0.681896590994727	0.597335690238198	0.511247982386878	0.569070465059607	0.549973923066799	0.654628636823471
GDNFR.alpha.3	0.122319791707285	0.198196659225642	0.0530226616719493	0.121431876921607	0.220832470021228	0.0837158495657734	0.220253181197707	0.231621780948783	0.189867119735492	0.180787678761818	0.17462539085515	0.0788122986371998	0.228863713790348	0.207989704355721	0.122543689657736	0.336232581104268	0.330219038801049	0.201585973851941	0.204191290143802	0.308195987710881	0.266949789297043	0.331612612444651	0.313373692455479	0.427793166865942	0.566864214489304	0.579679247639174	0.520776649764535	0.611439625873553	0.547499014350875	0.630104096968708	0.543579297714779	0.531188907874482	0.595779987818452	1	0.43390904329325	0.295745885772211	0.372636933417296	0.48415661304331	0.53782295228345	0.583649052143221	0.696508909033004	0.607523533198955	0.60808644520867	0.618482906164029	0.622625032607564	0.536604645929582	0.513493539669929	0.578109606744042	0.628742312057239
CLM.6	0.151429655517406	0.277049088855196	0.179067041219887	0.218023608780389	0.264002534900461	0.207391097538079	0.232343851643511	0.265660079454622	0.264105308577519	0.31377145012262	0.182794577749839	0.106191461335183	0.249150396723511	0.134205035513448	0.194431585328157	0.337480943339699	0.352465359381542	0.15067027259109	0.236356781546605	0.291295233665029	0.252965840112424	0.360398483103534	0.450115316783611	0.511242682408473	0.411537000546936	0.417218257729839	0.507341362360011	0.467397876413399	0.444251171786064	0.489167090989386	0.469361091621789	0.482306321780015	0.436556676027877	0.43390904329325	1	0.516741925738422	0.399180091780547	0.568892318575136	0.568035265460171	0.535446102938356	0.571152493353573	0.59654348267403	0.554864481543758	0.617475742783579	0.615418199042866	0.495863451254959	0.578701448848544	0.5995471603465	0.641783748838056
CLM.1	0.0936654301863167	0.2006335968446	0.0906525432663333	0.132570522144267	0.141915037861713	0.12264015042915	0.105745136901365	0.140652627934705	0.16000141733615	0.189923802594617	0.0541347090361617	0.0344302117369152	0.113790599088255	0.0423471489446237	0.16253968009233	0.224170294849824	0.185681782119282	0.0775187441756596	0.187909565798635	0.239276602329932	0.230445701072513	0.247902800391225	0.313426595895734	0.343521672412457	0.263563902690414	0.300127779864856	0.354889205233524	0.343960218544922	0.340573513213298	0.382505953939553	0.35243045747675	0.394451727596247	0.331472992871521	0.295745885772211	0.516741925738422	1	0.355253468781522	0.478818469271605	0.453775082546162	0.444083011167981	0.465373958505127	0.489561767364813	0.458304425847914	0.507183718670257	0.529609830039452	0.420419846596405	0.493566969626629	0.476401403786679	0.491674366938406
Beta.NGF	0.159861503847169	0.26252881999514	0.16805851613349	0.199235509246058	0.272987674945063	0.209110426420423	0.314793988795786	0.329452259713484	0.238109386594399	0.200031852015428	0.0971590553020059	0.00216186537891984	0.146151893069039	0.105177239175277	0.163110472303529	0.387709285805484	0.292996276413672	0.212981164915268	0.224702048395344	0.371243960506306	0.354168579394108	0.29760416373556	0.361308539163223	0.331531438720022	0.350059688589025	0.342325437869759	0.466326121183645	0.458457095830546	0.398681953018315	0.420168552865487	0.46343205348298	0.40559075105553	0.402237248904784	0.372636933417296	0.399180091780547	0.355253468781522	1	0.48713090016733	0.44281134235548	0.387771736400927	0.476454446161151	0.466709520671348	0.406075865911633	0.479441974104216	0.511336560541663	0.380634456200866	0.423310416299799	0.48996292078627	0.463052430316196
N2DL.2	0.0748882002503767	0.199009762141191	0.112503548808054	0.121714930345747	0.186065804178113	0.121494433989955	0.237103587436757	0.203463628780984	0.174907334758342	0.206606043878415	0.086281578950601	0.0120836930962588	0.182571329025261	0.134945289324918	0.212826360133513	0.346830656235015	0.341912220483384	0.208331680289279	0.23562046608922	0.35527113137106	0.316716077227418	0.379494731259073	0.389053390681607	0.440396795749125	0.424692591060683	0.480994629998772	0.506973590168818	0.498583452631586	0.46929315181753	0.571507551296864	0.547924679000587	0.525220024209107	0.500004680539633	0.48415661304331	0.568892318575136	0.478818469271605	0.48713090016733	1	0.639241365453219	0.587599099304164	0.662075134887872	0.700687181545244	0.615975794884357	0.654478464925435	0.723126478532933	0.595910326447115	0.628874551246856	0.650174862074531	0.630293225535095
THY.1	0.0492291341983095	0.200890917694481	0.0348212689410845	0.0796213407249105	0.130200577352494	0.0596343202543903	0.18874922992334	0.211377660263259	0.179981991474518	0.234789534403157	0.0799217832221604	0.0450237166928956	0.231455805865544	0.210608749477956	0.240125350709744	0.379078717694426	0.432591753077367	0.202952744792566	0.184085433110615	0.331346901106133	0.300082772651188	0.337773959584039	0.398429561416705	0.460103561373165	0.489519731093914	0.535312311726113	0.543699555324735	0.547681064502483	0.523839925487896	0.618191214610558	0.602092051519906	0.608434184252669	0.574489262523868	0.53782295228345	0.568035265460171	0.453775082546162	0.44281134235548	0.639241365453219	1	0.719250826024219	0.746086578293039	0.780483064995668	0.746253113216668	0.718528669619096	0.750474383024702	0.641266869821003	0.643846875750384	0.696148753513654	0.709153545659566
ADAM.22	0.0921007943791952	0.14587218528073	0.064988389108694	0.103072173282132	0.134500920168955	0.033184757754349	0.204130826360262	0.165446382225986	0.121996737156104	0.193056025865341	0.118077666974228	0.0725934012077565	0.219965780007833	0.162902992877518	0.157815709344962	0.282369514803611	0.349761273451516	0.198812896519259	0.184668550012635	0.322825588531621	0.286332580920755	0.33885177140426	0.330068217470861	0.411042176351059	0.571289204162774	0.630251431512044	0.513533882587176	0.48607244135644	0.519120288341079	0.605177470644529	0.598711629214025	0.594750231118885	0.599999113481887	0.583649052143221	0.535446102938356	0.444083011167981	0.387771736400927	0.587599099304164	0.719250826024219	1	0.776842839373264	0.741343143183722	0.720153955322384	0.757249374878503	0.721118229561988	0.666571258800686	0.69608477735171	0.689623503433728	0.69624796978897
RGMB	0.0931509986226378	0.178725821736367	0.0271026835106842	0.0824433475965443	0.161990785792146	0.0371298448938039	0.208047681648846	0.228721418713391	0.160498802598214	0.213399582097619	0.0999713381893892	0.011160744821958	0.217434591992911	0.161341753197271	0.180133127511837	0.362153818914773	0.33543609821358	0.259192459096752	0.254754656571058	0.401386886016878	0.319854841680282	0.396505534536201	0.370438554284257	0.520686968954102	0.692744789850342	0.663246366301248	0.594360697456718	0.598444521868462	0.586588016006536	0.699374516292334	0.639383040975849	0.629624008935904	0.681219080053335	0.696508909033004	0.571152493353573	0.465373958505127	0.476454446161151	0.662075134887872	0.746086578293039	0.776842839373264	1	0.831692871876476	0.79236958506169	0.815179989096618	0.820358042882374	0.711396635320113	0.707596941866241	0.745799697661895	0.75273712397529
JAM.B	0.119114448341375	0.247839178283031	0.121917952468189	0.151281370575588	0.190301254029684	0.120776089450998	0.247151501931664	0.267645396094937	0.148165937541531	0.262886251043018	0.112127246910715	0.0802050590839615	0.239481671438885	0.152113054538629	0.173656995091505	0.324645713264629	0.338283352561364	0.223545179237179	0.175828337031099	0.342165048660516	0.297269605886656	0.411838532207576	0.458683847822427	0.49349557398352	0.577299269426033	0.622305037672932	0.537992968532579	0.519726375172285	0.540038050473054	0.683031695323525	0.608818452942407	0.618188508015712	0.605150190639978	0.607523533198955	0.59654348267403	0.489561767364813	0.466709520671348	0.700687181545244	0.780483064995668	0.741343143183722	0.831692871876476	1	0.770653621381327	0.767544279343039	0.825641213369597	0.678047090082661	0.695815578809461	0.752869523119491	0.757845489200715
CADM3	0.0697555409864488	0.17794956243629	-0.0163692497425545	0.062735133101884	0.13155270723881	0.00496635940959924	0.164005786462835	0.12204471862103	0.0998795658899991	0.174844305162839	0.0901621878291798	0.0339003726857439	0.189631368588158	0.0720277106594028	0.125803549337501	0.312648280824999	0.270781087022981	0.212991239205221	0.188098085402756	0.293800192103339	0.289388925725678	0.344478874391723	0.336647823409692	0.495435643622724	0.569496869665721	0.581070228294845	0.505049630888051	0.508135402660078	0.489767609194929	0.639046549387748	0.54155215177612	0.602027422926484	0.632251017661889	0.60808644520867	0.554864481543758	0.458304425847914	0.406075865911633	0.615975794884357	0.746253113216668	0.720153955322384	0.79236958506169	0.770653621381327	1	0.825820683072454	0.805251272168998	0.709786047319779	0.683687717778825	0.717027456997232	0.741023148035733
EPHB6	0.0928928142950249	0.19644993275015	0.0506795921492108	0.11950704999796	0.175717053447596	0.0591143186128396	0.232578454542924	0.210842574670899	0.133451457832139	0.202292032556694	0.102219206908488	0.0430587656663188	0.212975752817404	0.125963167908142	0.142087854258927	0.382612345324543	0.326431446568406	0.239681705241899	0.208030163419391	0.357394579434186	0.328330716100073	0.415529068028065	0.36104597604815	0.525496873098606	0.594286674083288	0.611610954144344	0.571531865589934	0.582874595693203	0.571669076324633	0.677288149441132	0.618639744261852	0.64147250699302	0.681896590994727	0.618482906164029	0.617475742783579	0.507183718670257	0.479441974104216	0.654478464925435	0.718528669619096	0.757249374878503	0.815179989096618	0.767544279343039	0.825820683072454	1	0.82784425011688	0.714225787451034	0.770056716408993	0.760319973748268	0.780137539470186
LAYN	0.0364317615205281	0.16059745344217	0.00450420648852916	0.0576299214932606	0.11488029606221	0.0147206612624214	0.194988368522327	0.168009784652678	0.121361720725069	0.177267727499447	0.0532627908869929	0.00320898604977651	0.20006277044259	0.101549818258702	0.212365491337527	0.395974658765879	0.303680124994848	0.233368617571806	0.198147136782274	0.363611714612906	0.368992908455692	0.405915987658489	0.375634657602689	0.540486160819334	0.559631700695499	0.597697828862042	0.603404799790737	0.567047316759058	0.591504047919056	0.709452969426947	0.645870737322024	0.63497169927547	0.597335690238198	0.622625032607564	0.615418199042866	0.529609830039452	0.511336560541663	0.723126478532933	0.750474383024702	0.721118229561988	0.820358042882374	0.825641213369597	0.805251272168998	0.82784425011688	1	0.709846956612962	0.738256796544981	0.801975038820125	0.765943298372115
VWC2	0.0619664541482952	0.148533418891034	0.00176060436300848	0.0728092437639186	0.0903982114606468	0.00916792444881192	0.151198026488521	0.1770527350337	0.050257370449085	0.129844428143614	0.046242046912912	-0.0350674320691299	0.139906661217407	0.0999031878975554	0.143972814359486	0.291322106343712	0.308684615237039	0.214003882836179	0.159091148732401	0.322598244877597	0.282671207849209	0.337828141438969	0.317939003614822	0.460181563119011	0.49512490036231	0.569533552920715	0.478380970530545	0.443997651963476	0.455104118344531	0.543401787177307	0.490659366898689	0.511736754905029	0.511247982386878	0.536604645929582	0.495863451254959	0.420419846596405	0.380634456200866	0.595910326447115	0.641266869821003	0.666571258800686	0.711396635320113	0.678047090082661	0.709786047319779	0.714225787451034	0.709846956612962	1	0.649070681323088	0.687643892164221	0.64918865406786
CDH3	0.0830275687399464	0.208661517130267	0.0663766378480109	0.110391744230087	0.16533254182537	0.0420828178770728	0.154423050409104	0.164727297362113	0.142972710932616	0.152516689284495	0.0915593357345811	0.0485041273874953	0.167712346457892	0.0956153488427295	0.144514083589265	0.32432628618957	0.301579010846429	0.168265512605343	0.206732132540063	0.271183421093911	0.262270397844072	0.332606492632181	0.329906605097451	0.464237777655267	0.476064759630685	0.591309391249021	0.543484665636218	0.544223738693301	0.545828848092662	0.604158121031467	0.547779069278537	0.569370592075428	0.569070465059607	0.513493539669929	0.578701448848544	0.493566969626629	0.423310416299799	0.628874551246856	0.643846875750384	0.69608477735171	0.707596941866241	0.695815578809461	0.683687717778825	0.770056716408993	0.738256796544981	0.649070681323088	1	0.716604249916267	0.726888415531278
UNC5C	0.0658388410854225	0.149758874423618	0.0134335343289001	0.098056738139899	0.145946434659624	0.0331003913332703	0.169228370391921	0.176073476504459	0.145178149741167	0.17711094121618	0.0649413562415398	-0.0340272993371877	0.136528161919294	0.153430443179113	0.208123617007824	0.381208487566205	0.36160085473716	0.314433589702197	0.267304817830513	0.373333880523181	0.309928278101018	0.364860514000469	0.352283953412793	0.506409926475812	0.521533635674629	0.58579785633375	0.586620238502734	0.553904380222264	0.579018391945228	0.69069279239978	0.58718241888625	0.623185306695211	0.549973923066799	0.578109606744042	0.5995471603465	0.476401403786679	0.48996292078627	0.650174862074531	0.696148753513654	0.689623503433728	0.745799697661895	0.752869523119491	0.717027456997232	0.760319973748268	0.801975038820125	0.687643892164221	0.716604249916267	1	0.753355168820786
TNFRSF21	0.100874696011126	0.222120149679489	0.049586910675442	0.144732687903146	0.200316336378579	0.097439803740635	0.221504540681631	0.286547481702624	0.224385953767981	0.172686953660071	0.117281820244631	0.0615515964502263	0.222670695759467	0.131386131008587	0.165848101025706	0.440018565894264	0.358262379961949	0.204662322991791	0.230997145854249	0.291023884251785	0.267816570961144	0.382066014194844	0.394525477664876	0.554578908284961	0.611683102538759	0.595561643368268	0.614235109319512	0.6513776018497	0.647187819731912	0.746377035424803	0.605797460644076	0.621992570745053	0.654628636823471	0.628742312057239	0.641783748838056	0.491674366938406	0.463052430316196	0.630293225535095	0.709153545659566	0.69624796978897	0.75273712397529	0.757845489200715	0.741023148035733	0.780137539470186	0.765943298372115	0.64918865406786	0.726888415531278	0.753355168820786	1
RSPO1	0.211832294482753	0.352009606025916	0.178616248214325	0.270273335720154	0.357665362904075	0.241057205923613	0.301023097676214	0.314476509720814	0.260004188360799	0.299832257850093	0.170090922401402	0.0933300515175669	0.243862159188263	0.072785660621163	0.168043844145018	0.400347987664727	0.296177982251109	0.169727276496213	0.278104334932476	0.418509011710106	0.340297302011784	0.406021431140746	0.385415654720918	0.477553928012519	0.434138980697265	0.452397953019719	0.521323694895921	0.52519085739881	0.438023440788949	0.517890610581732	0.503465795191025	0.479959304849002	0.504012276626457	0.483636293239306	0.480522922251469	0.406098788148394	0.490389651082625	0.497552164140245	0.523009250174325	0.447495996832329	0.60212910897321	0.546096375070963	0.538913057669805	0.576250929472305	0.592580723045335	0.508446575569225	0.511836672901146	0.498369144218459	0.538561136382148
Dkk.4	0.125058051847264	0.217683113040803	0.0773642092226168	0.130020388067589	0.198105722696938	0.0789161454488631	0.191614883438802	0.190799536965242	0.161056581731266	0.218473673916782	0.1151223908219	0.0281657714984533	0.18023911840632	0.148962247318683	0.148722372520113	0.365635111368758	0.339851703216367	0.329348664430295	0.227505120790354	0.370703557631894	0.342551566792833	0.340435403390902	0.361988849485996	0.376497598479979	0.454265634731333	0.481235981194383	0.460436143189132	0.461623022334495	0.421586382031665	0.497406796064222	0.506301277601247	0.498085930604525	0.476124514268738	0.502227772979377	0.429434301935231	0.347617880354141	0.480742761761614	0.546131460631138	0.542848787948127	0.521386226171811	0.604307887860289	0.593060808328837	0.582720462691817	0.607783516123638	0.631032776400156	0.531112749789195	0.525700577766821	0.63698969543872	0.515288669398607
CD38	0.1839995317807	0.220012307724351	0.188137735654977	0.189560355293347	0.232505455512726	0.16021665063969	0.249332698059714	0.247358938339892	0.249012153617544	0.277048184576633	0.111280272497053	0.0104940007264815	0.211246978309498	0.19065786718463	0.297186121986186	0.31736005614357	0.375078336177429	0.22580380298756	0.225595351996651	0.423900003133892	0.329304404101314	0.389575461686005	0.369804583975577	0.441629613413075	0.454586199027543	0.44551064141746	0.421082516023636	0.369700298135237	0.407233257766048	0.411495996248739	0.519113307562201	0.491632039863078	0.424037234157951	0.406631965061343	0.478953504064574	0.422755235464926	0.464978159753147	0.540264945090385	0.59746717242415	0.572786725258713	0.640552046665704	0.63696136464831	0.579536235571615	0.587653613284903	0.61473120724875	0.52343337220356	0.53926749391987	0.584806995306531	0.492191474443173
SMOC2	0.0899562703366516	0.207875796776086	0.0315421356260834	0.0875475539424567	0.162608314719186	0.0784386230467569	0.176906249644781	0.208201765153519	0.225415330215703	0.210269035917625	0.105813919373987	0.0102279679294264	0.193572239529508	0.216898120967411	0.276493854164698	0.342697162982204	0.380366056869429	0.228138381137959	0.18352237870939	0.443262414640298	0.283002920164947	0.305494230908212	0.324048721579012	0.41233223144189	0.482867852064492	0.510214466698853	0.405869811971318	0.472621161259053	0.412215159468413	0.536464803774243	0.499332854704014	0.450646845507812	0.443694650477888	0.519832470665347	0.406195750142708	0.345078931441285	0.411808607609456	0.535313851667117	0.594509240918147	0.549468640344841	0.692900235301198	0.634880581222533	0.562410848192053	0.537475269743352	0.60273127705358	0.544499693588941	0.440745390669057	0.526491114268831	0.510946468607439
SKR3	0.0642098836089024	0.251086844813184	0.0535296845531528	0.121291828701179	0.182080436792847	0.0956067078513118	0.181158601910525	0.21291458445634	0.169108058604136	0.198044538424357	0.0661889619343247	0.0272026334269689	0.185681632180929	0.120096697519215	0.243100352831902	0.392183285397969	0.343908573448172	0.219402612633649	0.208134599732732	0.395262004946746	0.333231598720182	0.371638155094439	0.450520065254384	0.571191547058984	0.492160166959957	0.540062381286449	0.57026232735911	0.549366524764719	0.513719336556538	0.64197497250379	0.590871062697147	0.543598239175964	0.535430259387733	0.526929587443735	0.6268957482437	0.529089216118682	0.50413531874415	0.680917912047729	0.733475851399681	0.620049289841719	0.727036455956491	0.775761425145937	0.714914290868379	0.719867687449342	0.797599695200468	0.672519277362656	0.666829907740168	0.719865483921438	0.713850537472221
EDA2R	-0.0209579885777733	0.138785476825226	-0.0140986546457366	0.0382904020264205	0.0506216214059985	-0.00879581103645844	0.12956313892883	0.147693381567231	0.126420181948783	0.137905679492133	-0.019769858333692	-0.0386006822010565	0.143994563318815	0.127373545208216	0.255648607766386	0.371708048352264	0.293368949377582	0.1761782657795	0.210036534996629	0.343165473923965	0.330096469385561	0.330076406051091	0.327385508642832	0.480135594190335	0.409815322102795	0.496108030611028	0.52446253151478	0.465359685966749	0.454562625400607	0.585063493168897	0.547552197158443	0.510430727204215	0.436584728690473	0.491561772184014	0.523742354891811	0.4475670992586	0.412558261667593	0.619908521246448	0.696523137942753	0.573012802343749	0.68967615695451	0.707335868585016	0.664775160338103	0.644573337360445	0.754798521350138	0.61902769076532	0.574910033412532	0.668903021266893	0.628237943768593
TNFRSF12A	0.0500076279568852	0.147924299698116	-0.00623233796856184	0.0489976303551448	0.100728595860189	0.0153551550999399	0.0917283779882726	0.142466640479518	0.177611758925892	0.124617948500307	0.00765572095560347	-0.0548794041262769	0.116096575952727	0.149775818336542	0.2712320784224	0.414634765618455	0.370385664955987	0.238678269882995	0.216693387413336	0.376401971802307	0.294829974848798	0.290662759162453	0.342249202647106	0.461458302227426	0.480362241060119	0.505833913964816	0.507639519109854	0.525783183009434	0.450924368728753	0.592675501176083	0.539600861181645	0.533484682289572	0.487842952982275	0.489947984301163	0.505910931399731	0.454138608030599	0.472514325515802	0.627350425966182	0.679397497472742	0.594739431459309	0.678986679969609	0.683405811078115	0.668602755153813	0.658950252840121	0.75181437160073	0.579712571176365	0.595445968856667	0.68411748103649	0.625778967674611
EFNA4	0.139026711428922	0.262697333645811	0.117371255019264	0.175234161078542	0.218378498839648	0.13054523387418	0.236879004270078	0.245806234250401	0.218544904704286	0.253042024222381	0.0908880770119632	0.0450295323037189	0.259610652307452	0.185260483432709	0.254229300431568	0.42470955803828	0.417122635519943	0.273069141694149	0.215633697327392	0.408768459700374	0.373489381832781	0.413081027940552	0.438889082167726	0.521188180931552	0.479901832897864	0.536040879665123	0.550562860659495	0.572370961485945	0.515170086538944	0.578902223740896	0.588347866166288	0.608370068185452	0.585156026440846	0.512622758035737	0.618418770447896	0.544287802048669	0.535422222871602	0.69984338458434	0.752125466811533	0.678429331692503	0.736115761770078	0.749105172571272	0.71620029978334	0.768959708581469	0.807150562533287	0.691915407949443	0.727288577829784	0.748663179149745	0.692187155443776
SCARB2	0.137218232020071	0.232434169217202	0.106422413156952	0.146139134009345	0.171476682912397	0.110138173521151	0.251825673474617	0.247350633547016	0.234799313996765	0.253016607021837	0.0654798232560982	-0.00325472546249308	0.233499238407471	0.160620599756825	0.27950166106096	0.433217525447772	0.378921124968363	0.22705785991327	0.197757803644033	0.381641402983257	0.377342111030029	0.392800140871466	0.3880189123086	0.515965320744597	0.437956155522355	0.513985246073623	0.548100460814198	0.499316771963054	0.495677718471713	0.560428624463676	0.581432830789325	0.580215264353186	0.523194442701735	0.422717063148257	0.615376254609847	0.519377632944915	0.509408603285438	0.653868032519857	0.723424151152404	0.642232936493183	0.703556445755502	0.73514779309193	0.688264683022732	0.718389485000447	0.785301574449104	0.633734998632247	0.645570802551551	0.699693214968498	0.659072038841635
GFR.alpha.1	0.0394241645846064	0.222759105457165	0.044941906139504	0.125462323747237	0.163677988510538	0.0940817260400596	0.183795940070552	0.22078672751145	0.200982548570681	0.196628484408121	0.0438580418521685	-0.00183774888655227	0.196119642453818	0.158911966828481	0.280654392277413	0.418736977036779	0.396837561760441	0.217037093307801	0.237049148023929	0.426269502301304	0.32807424971319	0.35593426435743	0.394208595133447	0.457922760949162	0.49508937003662	0.561466778992028	0.590456718878786	0.564651131709174	0.502544969921605	0.629077501068673	0.594298436726283	0.562104531354205	0.51728099538219	0.539338407985843	0.557290985691508	0.485390698477422	0.461143294655557	0.629074943384485	0.708092004345611	0.668769606049503	0.729591815859269	0.698835986332487	0.689306945082288	0.726809458219341	0.748537869448182	0.682202795746844	0.641047923167911	0.698749984520981	0.696977638983894
SCARA5	0.146399302294503	0.239374289736767	0.061601996660266	0.109276672027693	0.205493067659462	0.103291014614093	0.231347659808229	0.271926579420413	0.229442659883637	0.202772628445214	0.127989977856243	0.0735062411058322	0.289983632218808	0.221683194766177	0.287665429572855	0.413620795332616	0.437426475911084	0.225638946644489	0.217226353474483	0.349849927232523	0.303075100702302	0.35677278243305	0.341156632549919	0.536148512142576	0.57161900473933	0.571595389551845	0.61121462901683	0.591972540366743	0.570679560721475	0.647980994399702	0.611619804490334	0.561384338531288	0.567578956501225	0.591642275957835	0.522738403408075	0.38005521590559	0.446940049032157	0.586547983573398	0.688301342783568	0.634362441439618	0.741864436387622	0.717328829766123	0.669613647306693	0.649240652758749	0.701853729694752	0.644323768474091	0.574644080758474	0.653190727586466	0.650198691437934
G.CSF	0.0809299399566205	0.154445655313387	0.137733677206302	0.143239258466766	0.170819166352541	0.120821488480298	0.165460203432027	0.140992954182925	0.159760681971515	0.166064141930395	0.106521500844065	0.0907685239185047	0.165788497488825	0.0957571134471405	0.0846686465604039	0.16517959795901	0.156593799453702	0.0743715906407229	0.0929426830372156	0.18906973724642	0.190080192364167	0.146912321983925	0.233976635526526	0.176034447301565	0.148218691753248	0.140597478131141	0.151830337092252	0.159286356679247	0.109457509499228	0.0587562187389729	0.222430072377175	0.150235007435279	0.131841750079959	0.0713831576174769	0.250271095070992	0.144277260545999	0.24031969942485	0.179993279057225	0.180890318686687	0.139158727012736	0.177235030615604	0.143093050004774	0.150805967635093	0.180054708772575	0.179158961690653	0.127233101930158	0.143459996013144	0.16021119627524	0.155438612154122
LAIR.2	0.0319471010107036	0.0751423257097957	0.0163193627946666	0.0060010413657873	0.0322244980403363	0.016503993058121	0.04204467856147	0.0206921240717756	0.0794694466631503	0.114571549641483	0.0286827758451815	-0.00957472499911564	0.0784850993299489	0.0522425057744361	0.0699437053411752	0.107340900530394	0.135422639425071	0.145059278857547	0.106655635079752	0.139325622529055	0.113645011559323	0.112874731139591	0.150393810874924	0.229923139667506	0.168002851018608	0.19524315003499	0.193422899519764	0.14562446958197	0.162290150197027	0.174626691547489	0.177357676386694	0.284874331030501	0.180096438826274	0.175178440646478	0.263640090839606	0.231125914380166	0.215310910688179	0.240640326267536	0.271696608533524	0.266441911996663	0.273314461162178	0.289913232849741	0.294190085748868	0.316627368533807	0.294613937980328	0.246113618115123	0.279192618958004	0.307902361548979	0.223907588937418
FcRL2	0.0504777158294487	0.116978189304808	0.0290323790544818	0.0292002852587225	0.0660578258184499	0.0126095039001446	0.0518931486046011	0.116699044567678	0.139252875172617	0.161012112669282	0.0948705088023165	-0.00739046074584736	0.147184987636038	0.104162725545534	0.115181911310917	0.191222538809299	0.22978820498894	0.149688502090962	0.192810965010393	0.156255706772899	0.142417813600993	0.190343499827844	0.205405365012848	0.240481385187978	0.190740282500441	0.214178767384174	0.261045074886291	0.335418408405266	0.261706683516948	0.281822377072788	0.282301616842362	0.320770102394223	0.369367449759266	0.259749079532032	0.299032859370098	0.254328610613304	0.256428246119878	0.277687025284859	0.323236862105519	0.276935397878484	0.326456137303061	0.303364882715358	0.282853939746989	0.347003090364993	0.305572072892635	0.261279018122741	0.317896438397977	0.358869675728068	0.329729532872916
MSR1	0.0625444046646457	0.207104620877186	0.0435373117076769	0.0969577410387918	0.149788963523509	0.0731189522261791	0.173594700586747	0.155554453445888	0.31987390505522	0.199081650269458	0.0842331147096055	-0.00818844415558744	0.168464669723143	0.165812319751699	0.271596341671757	0.399107980392328	0.390823039440972	0.118814986239689	0.169519710601468	0.338219195318545	0.224766703979779	0.226985619922018	0.344620063202738	0.433475022550276	0.341825571187681	0.370060524940667	0.484841852976312	0.461548130899465	0.366361136601033	0.455794288240867	0.436398762860849	0.456436408660829	0.355093958686887	0.327340895533519	0.560522044441132	0.38694080398927	0.407237783506296	0.479538755788196	0.48794565105925	0.394378563843057	0.440356711802527	0.426365714803295	0.41973067130269	0.451883773996114	0.495313282463817	0.379068761476987	0.444745989942189	0.504614006852077	0.542244879649789
SIGLEC1	-0.00529517809925544	0.105725806577497	0.0160162008471348	0.0486741430915345	0.0833071152209612	0.0335649081101662	0.121701815081482	0.0889637845688874	0.238669128944159	0.134972669113613	0.0309818533863547	-0.0516445068369152	0.0999011673618962	0.0869516777251914	0.148325235542897	0.289067620740573	0.285030204765057	0.0463552377351362	0.198928697158518	0.282010326765639	0.193542148416584	0.152272694782005	0.276121122604335	0.356201269336979	0.258843325224703	0.322528926312226	0.426890388498303	0.408608705143261	0.360104272246444	0.381356971136521	0.386205985880233	0.425103088590605	0.331833101508009	0.252951024117442	0.492913082660899	0.389075477789081	0.337865771809377	0.416639331274776	0.428925833173923	0.374486506217352	0.373683116913428	0.355740784550737	0.352064462546469	0.411689511613034	0.429632543556742	0.338366777218751	0.434918347347223	0.464123374845962	0.487140231381931
CRTAM	0.0263253632860417	0.107938952733598	0.0158433187252864	0.0441113915891933	0.0836213671984426	0.0150103412238638	0.121099243748791	0.165383821362209	0.18888430265912	0.329464843301162	0.103660398314028	-0.000793208647779988	0.205849035581026	0.0967642152679712	0.159595801910177	0.284620792164915	0.264158018484439	0.138653103050209	0.165745040912384	0.266618774771691	0.221654905156823	0.28425549870077	0.235741490776875	0.352640836700132	0.345319513415658	0.346530985964008	0.354438324083947	0.414063677547482	0.361727307907176	0.383137266653797	0.445467952477656	0.39625588592081	0.424665193451691	0.336454917371318	0.414074044612092	0.319803695166311	0.308305955632336	0.379913412470389	0.431196555854316	0.388062389973192	0.450697122918817	0.42527180125879	0.413898667663437	0.4884828593173	0.468484943990832	0.374883666316715	0.427654540467597	0.452636139859912	0.432215649156647
IL12	0.0664906603502672	0.143188690423249	0.0602693621164686	0.0472421728796061	0.0709010593703343	0.0332188976147299	0.132728540232895	0.116605886088189	0.126443764464712	0.238108660035583	0.0311481510190805	-0.0175003378183798	0.151894602060271	0.11185175424185	0.142777501686689	0.232399522170708	0.262435577674172	0.172910864791628	0.12819318815955	0.172517401710569	0.169658145631884	0.23920688897639	0.263140567102768	0.314970942431683	0.229757404018313	0.311876530975367	0.278323091142311	0.284288359095018	0.285846695983165	0.335618065152807	0.362760904951111	0.444500693395126	0.33492570237594	0.266653669419697	0.421284210802124	0.327902667213388	0.339615456794645	0.445365288365396	0.490468243840511	0.442378323565947	0.441766150098325	0.470031642952584	0.427081684292055	0.458664339075252	0.475722678832881	0.393441406942085	0.460194321716167	0.500066095244845	0.421010602041736
GM.CSF.R.alpha	0.083720162610525	0.0965919508005179	-0.00874424235353993	0.045094760437803	0.102024503872547	0.0297206943869077	0.0739529541251535	0.109037723301309	0.188571473642033	0.0859690192416255	0.0828410526762131	0.0752133747833865	0.135701812352951	0.110512359266278	0.138405980603522	0.155289401419579	0.190441173904704	0.0236254381444839	0.145286261054082	0.139613848546505	0.13253884695264	0.121064539688613	0.179454026184102	0.211808057617705	0.168505683997676	0.175773713237262	0.190375474234049	0.25625114325361	0.247011328594645	0.19247155067008	0.166307841101054	0.191487925699357	0.210346493607391	0.209300642563481	0.233050826329238	0.195323346782741	0.162433523343227	0.184418158519787	0.179919155969141	0.1637224671439	0.191329768025355	0.149230091761103	0.154605016348312	0.197429116372968	0.203354612870988	0.138594346426741	0.23018407462164	0.215022475732177	0.28876241544898
Siglec.9	0.144802395058498	0.220992587796015	0.182084467415772	0.228906448289928	0.237977311749891	0.190132691624562	0.267935987260445	0.268299764939155	0.3169936800487	0.25258563679873	0.190863763529799	0.114871924498936	0.250969814074306	0.185923411867917	0.237422257868655	0.342995564315526	0.322302319508267	0.0828898413608228	0.202177625396624	0.260194284225004	0.167178581109881	0.182757379827362	0.263821684721523	0.309883249252283	0.264625026791603	0.24631636749572	0.344392517429433	0.41492789342365	0.325710575879429	0.321044572201304	0.370385920941826	0.279609499235636	0.313208165940167	0.272939333019675	0.422646463365224	0.27445467082972	0.275635348259634	0.301473992027347	0.301196357937747	0.243028621570688	0.273228980962979	0.257914701663264	0.211753864250934	0.270258029247512	0.272300744109768	0.224419842103557	0.248462016376669	0.290690289033851	0.370989689340005
CD200R1	0.0977544804546406	0.163912366521141	0.0797221794956086	0.156565627731975	0.168817399296135	0.0765674883277387	0.194583327277182	0.252371387767815	0.222651898416423	0.149952543864794	0.144768068199459	0.0537212570127013	0.21932852271652	0.188764553491755	0.150949176288747	0.270547614605465	0.295958549334191	0.105772024524816	0.166148850805416	0.193771232137547	0.177361011923591	0.236837307944936	0.232573618380719	0.316554982432098	0.293938056740459	0.305056735434429	0.291685380647588	0.415414024240653	0.386825394926075	0.331886863907401	0.415788971173617	0.348329886811854	0.411417846144456	0.344481515296709	0.356309887557315	0.218505751545123	0.283463064565703	0.323976617683378	0.371495733666302	0.348226102153902	0.35454357668846	0.313020373823582	0.26406306231861	0.349819782236081	0.320513849326645	0.295018356185591	0.358871793423731	0.326662595037388	0.382551599965279
SMPD1	0.0589656728121312	0.144881465506234	0.0572451437767574	0.126039214880131	0.186642992150945	0.102794539341116	0.111846557633905	0.203843505132176	0.30347000190109	0.123324223256314	0.337767462604711	0.045574321695385	0.158317647264181	0.23999902586271	0.159206318310546	0.345750422516896	0.34463910955703	0.150993259414977	0.184608321163464	0.223200250421106	0.151178075735305	0.152665223507888	0.235689875129231	0.234603971985317	0.197572258851299	0.202305153407116	0.345739669318916	0.366327825202812	0.303944891944437	0.239766668819357	0.241738535020155	0.19487374259971	0.256155838091951	0.245216461093933	0.269932196389211	0.181464045035127	0.254889778196524	0.257241484525614	0.200877437580984	0.146417275525776	0.216950960985132	0.188585988028326	0.188631876362598	0.265398929274295	0.244741297600422	0.227419188140888	0.246049585843435	0.265313582443267	0.292937402403647
CTSC	0.295043981320551	0.378088336573735	0.396545116752091	0.403702443802586	0.442698080941671	0.418868509323061	0.35410999941509	0.38917336644373	0.405413577066532	0.316647196589429	0.384905710437697	0.243488570088227	0.358140694155275	0.154716204351484	0.16699437907585	0.304322916557002	0.348368126674646	0.0926189575584226	0.14197268203182	0.212509245002496	0.225107914763693	0.249932782099109	0.370948144015235	0.187854957716915	0.222910397003652	0.189893402304274	0.287245357256491	0.32667674191886	0.33231263084479	0.196863186435457	0.252488417841432	0.198460303090398	0.310229985721672	0.245360357935901	0.278195664409794	0.190535635878703	0.230348869869136	0.217194978057516	0.220179295443896	0.191564795094461	0.225811282346483	0.248763045197861	0.183812431291094	0.233232406614973	0.207861655568206	0.127018002693675	0.179895359183905	0.187832446282782	0.28565121130097
NRP2	0.217814337370933	0.306794344226528	0.194473112926196	0.273763729447142	0.332568896213108	0.239297408205587	0.334396582791992	0.34740434148956	0.341307884975881	0.276125704799167	0.226437759382227	0.119830676815715	0.367300079703363	0.232739760038808	0.237456498767139	0.435358979610219	0.423885903589476	0.310452571015119	0.222931149633294	0.365699497040087	0.352792379013914	0.3374699121564	0.36210869657991	0.342178737549916	0.372949690264069	0.400249986796231	0.566188784200014	0.528384656004901	0.458099230772319	0.435130008888016	0.467149467654915	0.418634654456005	0.455861111534032	0.433580441973015	0.456441568187743	0.29824107843578	0.436909022778873	0.436490151855687	0.438108997504261	0.428136483762789	0.476225239356888	0.421704551819701	0.434827664054592	0.473105817828784	0.47104111994045	0.440229940219513	0.411126429366402	0.512711180828033	0.470707987679167
ROBO2	0.0464936271611023	0.146082780319625	-0.0728224228396812	0.0337173459913426	0.124343389947218	-0.0214703228038392	0.149070071414537	0.167542186597229	0.255725434748395	0.170651677874804	0.164124362534079	0.0891462653586566	0.293990726434779	0.25503240241652	0.229995969389274	0.421041411062612	0.398494413842364	0.165184946130019	0.172628090931957	0.321559919975396	0.206527844188165	0.254288822338469	0.23562907190064	0.354679516104385	0.45642945790481	0.502565083580818	0.544776363145299	0.618555132122992	0.560949869025535	0.64054264504038	0.544812164436885	0.430452332797019	0.503431425897336	0.535543499764105	0.330971463162696	0.187955100925595	0.308202742201814	0.400268899553235	0.48893874342181	0.455863397734028	0.521205839885181	0.462622213174298	0.43040492686308	0.460844312833495	0.478700258834716	0.438206872479712	0.429009644226881	0.457665954267009	0.523014806634106
Nr.CAM	0.127418550842516	0.25448428332658	0.0710004386109649	0.156020331066774	0.225051707773244	0.106266949911884	0.215240593806898	0.320367793933057	0.323103013366043	0.242116863218935	0.232901179609533	0.121144228119631	0.280898116463057	0.321520337537188	0.261451723959856	0.473672073158022	0.505427168136193	0.194765796741325	0.238558925309858	0.318963333168829	0.244597613412597	0.279637762250112	0.359693672433425	0.294301699271104	0.429252543775497	0.417399300813201	0.515143692220678	0.606983169762762	0.468294237938838	0.489151515426734	0.446977900986655	0.384890849505912	0.510915815923161	0.488587363855436	0.379737334334932	0.214324907766512	0.380817267218177	0.351370137534189	0.473742941558317	0.400789741295534	0.471243718285834	0.406447652587015	0.384682162847564	0.418618433010461	0.401108201434392	0.331935401768897	0.397501565577795	0.448389263847247	0.48740065146177
SPOCK1	0.222718316516026	0.230154058923507	0.0972683746952569	0.163437253716031	0.261419600790027	0.148122803882944	0.243847076277965	0.352529915408151	0.359984862502331	0.1335960453431	0.222784142099407	0.112816687575647	0.308062684115145	0.201454016712832	0.208726570255409	0.420609492028907	0.320076803456581	0.0825173026517289	0.178684788809169	0.206916275126651	0.225490840547234	0.147092228623855	0.131158428259513	0.182423905453844	0.24993998540431	0.156443151556586	0.357680309646041	0.361053287578958	0.309050880955922	0.180447208478609	0.287428882742447	0.231186997000615	0.318789610681832	0.229676800925421	0.0972474487564735	0.0285778615748445	0.262929259995588	0.0674023594034995	0.137856722073568	0.127528779891663	0.158468633577089	0.0458603867742402	0.106418492335945	0.132310197559604	0.106152510338575	0.090682493799626	0.0864118161155158	0.0836674484157497	0.167320304156429
PRTG	0.145972433618671	0.206221564705194	0.0314986262323327	0.149329381812806	0.221423483549897	0.0893967572084798	0.226305151037104	0.245057185952774	0.319084598683137	0.164446320214823	0.195712806848049	0.146184236658681	0.318075620849764	0.231517560504696	0.265314686019335	0.525067726809793	0.364165140517665	0.207897005288896	0.231745787135204	0.321209612601132	0.271463978174106	0.227577938818329	0.251260886316562	0.360921842688227	0.51021205243819	0.470793761572711	0.585021758035956	0.614891324906744	0.579174945056109	0.621968717983711	0.561582972986987	0.440325279550888	0.525658253261597	0.556113670443614	0.337109182747312	0.214325889931585	0.40746209039433	0.396797026896774	0.391955630594019	0.393084377144193	0.503487838164481	0.403738867527131	0.375608476144127	0.432147302690706	0.460387621146521	0.327642250611085	0.364231850955551	0.467521084377237	0.54261570527924
NTRK2	0.328459693798265	0.395890270072087	0.228049495926719	0.290008630257104	0.426570498643282	0.276241596825691	0.39087263650087	0.424918611261005	0.423483865599449	0.34785291741968	0.348852610137106	0.275760670454321	0.476684536038757	0.335053306489945	0.221538873871448	0.512466449330985	0.509841517762674	0.197744324343003	0.21733215636401	0.295585181533341	0.293325509305382	0.308747266565244	0.364730132387887	0.373940933187897	0.549219913489217	0.454863190257708	0.544234417827085	0.625508430921368	0.547440841002634	0.501436667045877	0.543759209204432	0.43422591239491	0.577491378885815	0.547918846506239	0.380102757345965	0.182066897015751	0.38365860754514	0.362831175781072	0.458890337250527	0.44133207222212	0.496298694678225	0.437198787930622	0.376836265220095	0.425089489544058	0.403356442305596	0.342604708828458	0.333036315893824	0.380073805347871	0.500574256824399
NTRK3	0.173220242404866	0.214097070728334	-0.00924600896064163	0.10276132198694	0.248226700035287	0.0743267784678838	0.175076201518454	0.28559274355585	0.204088407489166	0.131847298206385	0.262674308236159	0.186843685332848	0.304694769813473	0.140922406533367	0.0651120122420069	0.443185156924474	0.216728672224669	0.200790289347997	0.150646330259268	0.239657235763798	0.18280008592155	0.183477947048377	0.153341587910327	0.278547188438914	0.518671953873924	0.391886098764953	0.433595754999496	0.542463169590428	0.49504815635278	0.507340256238226	0.428694732502246	0.334199507578798	0.520976996243523	0.498472275432704	0.206503384223916	0.108349682082164	0.305609884854007	0.224833619477369	0.24332204368776	0.271500843895853	0.384810989208282	0.280486891927444	0.30375467528565	0.323290440143242	0.281950605066237	0.218460976707792	0.228494326200687	0.271818704737417	0.390817216394482
sFRP.3	0.179701170245868	0.1980385968996	0.0532686401384542	0.11148395584659	0.193083821627145	0.0784215843282682	0.104608104667774	0.083576682175259	0.165409169306772	0.227370995350457	0.178406967215347	0.0958361633006717	0.120934040158884	0.135577525491336	0.099031340279828	0.210195719589899	0.256824655108285	0.11875947670501	0.266971586689336	0.266879573724719	0.145624109282923	0.135748582239558	0.265030135627245	0.214981908347258	0.249484720088688	0.287037740885763	0.353006947202557	0.40186084325431	0.306015953194527	0.337469578798053	0.297252698583969	0.306733661109257	0.324394723412868	0.267796189513714	0.264390671483886	0.20546494767941	0.29941075066688	0.296773162770287	0.357904478396047	0.346892504324657	0.331518455824275	0.284804200704975	0.295023368561807	0.317874257440807	0.270975279496811	0.235406283361285	0.359638217162088	0.336025631180914	0.330786335555579
WFIKKN1	0.179328870553293	0.153349319270952	0.16072723478915	0.144771958065048	0.183243351412419	0.113057454861333	0.207701100283908	0.210499814212492	0.161432956625424	0.157158853300042	0.191751930698995	0.137621394753751	0.193979581621895	0.113633640204654	-0.0203121618775117	0.10448603116204	0.214467439756229	0.0420491478367057	0.0717771155911373	0.0753074452792121	0.107127602596978	0.19010925650495	0.153462332376636	0.0922750346007024	0.214971715885824	0.239596166142322	0.185931945542187	0.194641082282098	0.250373315173734	0.159183322428773	0.217102696198434	0.226323986842	0.229006633178734	0.194185736057645	0.159977620889744	0.107666507261758	0.174289303798375	0.153474790935761	0.183774278628692	0.280720006495222	0.248291828691418	0.179448857495486	0.142323232567444	0.216575364604948	0.142444541526922	0.193157207388882	0.374087768648491	0.206354112441909	0.206337071421262
TMPRSS5	0.075228008936985	0.118236986938063	-0.0492537933549516	0.0625939151668934	0.150605568670871	-0.00384137344393953	0.137066658836395	0.0462101258684769	0.108366507579437	0.0895146357472197	0.113106849796386	0.00419885837867516	0.112438638941595	0.0905547074645618	0.0639816688434526	0.220124203890697	0.161726623582426	0.15016064333148	0.159790846207324	0.243537148815362	0.113326318031855	0.160075924798618	0.11392416549214	0.280279657034518	0.361485238586099	0.351647435247773	0.344475181715443	0.423206360325192	0.305740305631768	0.438083166753194	0.340701958287068	0.269133513519268	0.401571840729125	0.503661998950255	0.218586539842841	0.118657001696279	0.196532272846121	0.210357387600059	0.23636065779418	0.280838931611654	0.383217600153556	0.244597874342225	0.319266640458645	0.33184185164953	0.301325767733343	0.239398352152312	0.2681534679441	0.303936178878226	0.332971202879183
MATN3	0.113077473396328	0.179313695782087	0.0105785087820817	0.108777760354991	0.201298660286148	0.0794779501377388	0.166870746721692	0.158441946430349	0.158611208724403	0.0917036146509748	0.0957781008952062	0.0349077509339289	0.121567567999949	0.0472025704019033	0.0802926376657862	0.308558430419869	0.189885823979032	0.231274650287543	0.201936439439614	0.204469417855039	0.179743723492872	0.147770992710501	0.226408473221103	0.280943886034045	0.371083762995843	0.313741015632841	0.434210905049147	0.410146793048148	0.339993486075962	0.375996088307763	0.393189567272514	0.286288702410894	0.376143691074475	0.350583298331807	0.296456389847457	0.204495473246619	0.336142120766764	0.302225046253112	0.303362328563603	0.291531052988379	0.423138661685794	0.297124815286556	0.378579579450412	0.393481048335533	0.3374550689039	0.309254702323367	0.328505297117758	0.298155260496492	0.359247110854447
NCAN	0.191302669792201	0.14871683609909	0.0162504965367214	0.0993165750042503	0.207343987675994	0.0657557989705633	0.189420454440515	0.170164479061553	0.182537094487073	0.17521995605576	0.210664706487482	0.136156860149939	0.254937115097661	0.0874994583701196	0.0448396943566716	0.267030634966452	0.154150489268059	0.109062843559713	0.121543268364593	0.152824588836045	0.169273346544431	0.177561488018344	0.150189437607566	0.211441485714731	0.402614599201137	0.277546448428438	0.357226359489652	0.348558306363362	0.268848030546402	0.305332459088632	0.259628668933538	0.308988932054719	0.462557478812194	0.3467189602406	0.201240721932656	0.089520593821894	0.202023903338768	0.125781126804389	0.225449227314169	0.285076308945502	0.348648839070694	0.202316185654646	0.379001469534079	0.338586583514486	0.221149304959091	0.221125606040183	0.215161843621965	0.180625425746457	0.316527987274272
BCAN	0.169369374535118	0.157182510604742	0.0287596090282417	0.110779908418403	0.210039822971269	0.0567603249161802	0.174390378318552	0.181083330476071	0.161623874237528	0.161162157464952	0.223507003796836	0.11281292213734	0.262611092633021	0.105993557659134	0.0462881402044887	0.214429656817012	0.252204205337945	0.190693998892736	0.135929289730584	0.189743935178435	0.166487324327427	0.204862144938175	0.172316919980975	0.222578813745078	0.492142425860743	0.354334619503226	0.366537328990887	0.411324547164683	0.326275680244822	0.367941546782535	0.326434316099518	0.363079875623716	0.577291135173716	0.461849874007363	0.253262711230364	0.136075766169751	0.21182528117035	0.221978476271874	0.400337505150172	0.436470361242367	0.502766663268508	0.351648426553229	0.535006033585723	0.452122945121772	0.336427144046089	0.324387293249238	0.338095613686728	0.296209778651917	0.407021959534068
TN.R	0.0726012185593006	0.101627626969018	0.00185142068496323	0.0111494380053435	0.0976672909891728	-0.00421416196990085	0.106289922755537	0.147741345015849	0.15227062834444	0.0925134228724326	0.135442053244229	0.0350283414015969	0.140661958947693	0.128662867337193	0.152229331815284	0.26306299074499	0.205966326704786	0.141455548866978	0.13143235439439	0.210544888582622	0.131737566329705	0.126100008326986	0.11082897586968	0.188302902505497	0.332616517510377	0.326388183815444	0.455663884278585	0.342282109199649	0.292227681506471	0.375951948974475	0.341131501962917	0.334318337319507	0.308021168621654	0.378328131102583	0.21151493835694	0.10788894694168	0.260765755114783	0.268346823755896	0.293859698191619	0.327341385505526	0.364551430299636	0.3070689488017	0.27758490725869	0.278632474684621	0.28812870261507	0.261440732581198	0.219894747953361	0.323526237041106	0.34623131628218
GDF.8	0.11241836661811	0.112083696545525	0.0392739663779555	0.0387449720185908	0.103472609930311	0.0245715747909144	0.13062744372879	0.102163012091558	0.156551204276362	0.183363437504634	0.110129723877645	0.136593677711395	0.266625685761558	0.127552171656066	0.123844208416316	0.221968173535339	0.222163006568109	0.068291073554585	0.109913339454389	0.271602894309233	0.169595801518796	0.099733358955026	0.155933711636118	0.214090110591248	0.565253956122138	0.40609599163754	0.371983689255629	0.351675443089818	0.36031153927396	0.334438721165527	0.432460655070518	0.287686963086285	0.328358610892181	0.38284234566227	0.235900964555169	0.0959202577096415	0.198266593464535	0.243965394566845	0.277825389325707	0.373793210485442	0.440198323478889	0.32341941134128	0.235791873507387	0.299566965862495	0.28736805464494	0.252685699537989	0.254779665101057	0.255853578521307	0.287224529330603
BMP.4	-0.0607245332964399	-0.0512327915162641	-0.196151688528046	-0.163212537484656	-0.104064373177982	-0.187312251458311	-0.0401200711568007	0.0222787990298677	0.0963831536063577	-0.0264887250988157	-0.0649523012054375	-0.131175993464906	-0.00882489672993572	0.107436278238191	0.188469957122571	0.289622291904876	0.218614801737493	0.131422513569854	0.216448547517459	0.287256629882027	0.123048747776159	0.0739801607989175	0.0625880879979196	0.354561957571241	0.419016991880792	0.405424073833918	0.54561336349398	0.497096673876035	0.413171755964454	0.468679984405231	0.424354320590712	0.366838449479084	0.336963411097048	0.445646137224817	0.268223872048602	0.138401095971322	0.245866793782327	0.290549536652425	0.323425320393433	0.337533909132084	0.430310527496893	0.314179311691619	0.301617123194196	0.330604391817673	0.388330299140043	0.307776482167698	0.327538037230614	0.416079289835688	0.398284956226942
CNTN5	0.105144907899619	0.0835858349516297	-0.0693840541564036	0.00817309594949239	0.110300003317023	-0.0300666666853261	0.103193658675893	0.135802953572127	0.161644802404669	0.126817321561749	0.191002522382606	0.130856094344724	0.245532965360613	0.154622751949826	0.0690933424757653	0.269869444540593	0.189687238720515	0.115837176660759	0.117430262680556	0.154661450924989	0.0886910035259367	0.0644020292501231	0.131276375321435	0.158739748808282	0.399623264774535	0.298684522181998	0.307671522558491	0.388703251821508	0.371831013580911	0.376151380321133	0.309860288275583	0.233769738801105	0.411892648276005	0.371353401685136	0.0984000546305037	0.0211184039582614	0.138904499433281	0.12249468149943	0.171032157334136	0.248727661373391	0.299571415954947	0.172610772604048	0.186614661948917	0.181123077335131	0.167020786319325	0.120700139475107	0.166128918672731	0.160483903781099	0.256205791508033
MDGA1	0.0159451908550086	0.064617575958843	-0.113896454672709	-0.0415980856359511	0.0202870031400586	-0.0784933018386645	0.131318141293843	0.141366408066139	0.124470368771291	0.152656908927522	0.0908051315590393	0.0526148194697097	0.198443181857601	0.137506857518415	0.173837165147522	0.298473474111857	0.215005827141647	0.0744524283323864	0.128013396315317	0.206874949052061	0.18210188786933	0.19594808794855	0.125048209855545	0.249384695925735	0.352772515708605	0.326930281588724	0.373561965705691	0.385575217767563	0.360695717059856	0.394045486124578	0.402750521752224	0.329661039336595	0.377760826888294	0.352714528368792	0.240772588313257	0.159393230088287	0.270333246145784	0.247055957370238	0.295294195881353	0.287816130746069	0.347814983623547	0.291547238341585	0.269735617635669	0.299036325774788	0.299168899416599	0.288404688189596	0.224088551011182	0.296219904739945	0.332027545259511
[truncated: 41 more columns]
