# Supplementary material for: Neurology-related protein biomarkers are associated with cognitive ability and brain volume in older age
Source: Nat Commun. 2020 Feb 10;11:800. doi: 10.1038/s41467-019-14161-7 (PMC7010796; doi:10.1038/s41467-019-14161-7)
Supplement: Supplementary file 16 — Source data Fig1a [file 41467_2019_14161_MOESM16_ESM.zip › Fig1a_LBC21Cor.csv]

	GCP5	Alpha.2.MRAP	LAT	gal.8	PLXNB3	CLEC1B	LXN	MANF	KYNU	GZMA	NAAA	NMNAT1	EZR	N.CDase	NEP	PVR	CPM	CPA2	IL.5R.alpha	GDNF	PLXNB1	NBL1	CTSS	CLEC10A	RGMA	ADAM.23	PDGF.R.alpha	DDR1	CDH6	SCARF2	FLRT2	DRAXIN	CD200	GDNFR.alpha.3	CLM.6	CLM.1	Beta.NGF	N2DL.2	THY.1	ADAM.22	RGMB	JAM.B	CADM3	EPHB6	LAYN	VWC2	CDH3	UNC5C	TNFRSF21
GCP5	1	0.501964287877161	0.582363090437373	0.56528825146208	0.626319243930997	0.60556324525083	0.297579585212949	0.439344201861093	0.332871164167646	0.313631355266016	0.164030863323652	0.226242486066793	0.123372669625387	-0.0209431819199323	0.0404072319494653	0.0565637149176043	0.00779827775238074	0.0891349686753208	0.0444149277380485	0.083176638651595	0.255695087456803	0.257075652378668	0.0718564484100526	0.213236735237547	0.0769093898282132	0.150281476745142	0.0719786784330157	0.149772174577458	0.19235487738939	0.109247130704318	0.0824060716149153	0.1719161443344	0.105795124119563	0.171128771594837	0.167495231326718	0.13310688318293	0.260183367985955	0.216236849255829	0.180380081753928	0.126351918713473	0.212380968579762	0.268990814139426	0.110231338277345	0.158912849096224	0.0764437036618367	0.0636331504917101	0.0883566157311689	0.16705197839247	0.20715340822126
Alpha.2.MRAP	0.501964287877161	1	0.631519279919501	0.653884975746775	0.674575648408819	0.698731129935362	0.445194822320538	0.495243105851282	0.418352983227099	0.28532396005137	0.213236805366011	0.2303640057583	0.212903829379107	0.014125268449212	0.049309493770003	0.214158167650624	0.0665370779913713	-0.0281913166134991	0.0285539183449437	0.255544757690229	0.228857745422144	0.284049494913665	0.343234367875739	0.284022361689911	0.15177039282209	0.133258185266489	0.167655462369201	0.303364126242946	0.152426334866501	0.17909289435207	0.270019153944611	0.203270129866184	0.208804999537511	0.225890286068284	0.230005365124288	0.237182937373724	0.403081770045239	0.269364920339542	0.174859218610979	0.164989104208581	0.228106586030786	0.272105872404103	0.165776443915661	0.279117315062021	0.155060896303573	0.176715493216754	0.106916747356153	0.226302640065365	0.229089693921662
LAT	0.582363090437373	0.631519279919501	1	0.784561965273573	0.834929323759245	0.857618034433131	0.391199530115871	0.670252091209253	0.49417982784628	0.26571946283546	0.203937341650647	0.335164275948302	0.269295068988962	-0.094983103014565	0.00401054670554515	0.027768603527209	-0.00218041948831139	-0.118298992047492	0.00785261761510309	0.208520693333437	0.333894274461601	0.264055473198925	0.216793694674212	0.154371864870751	0.0233150260342923	0.0627421582450152	0.0745100582396677	0.0486444545720962	0.0440218455657056	0.0415819792008708	0.0723211090902737	0.0138626166799828	0.0409953499871722	0.0288153884178106	0.151759685531261	0.167998968483758	0.222041394879	0.193946338358971	0.111459176290382	0.0144378534657923	0.0601708017171918	0.19415502749194	0.0143955336946184	0.0789810017443273	0.0166964143597976	0.00962844973732408	0.00969954016610654	0.0653777660989506	0.0490557880084453
gal.8	0.56528825146208	0.653884975746775	0.784561965273573	1	0.882289047128503	0.874419342897015	0.418937628514316	0.682355282900219	0.536649266737894	0.302184633492522	0.272205979013276	0.378631074491113	0.290617652143569	-0.0466692640722969	0.0973269370639512	0.234355810283661	0.0543091829461756	0.0339009506396392	0.0729694661583547	0.233480168989987	0.322150187985308	0.288188495733063	0.269227238629394	0.159789006045629	0.173119089571299	0.185763892196715	0.227214845888678	0.199180320645539	0.216100914417211	0.169403267205043	0.192503689764251	0.186360999354453	0.229355643125499	0.178082388730846	0.229852267416497	0.240027000110703	0.337853772703155	0.277949503801146	0.200128516020171	0.139923981289028	0.18599864189509	0.276011587603483	0.157225546550517	0.222780048109568	0.126675599161973	0.0952062767920116	0.158998816727393	0.20068052632127	0.221457711847934
PLXNB3	0.626319243930997	0.674575648408819	0.834929323759245	0.882289047128503	1	0.885645407422083	0.441874503511232	0.688706137519799	0.559092843074061	0.292401242454947	0.282099172620991	0.351625051318121	0.273545610437194	-0.00322548706348192	0.106152751307566	0.210748576718963	0.0977916252547043	0.0439187866820934	0.0153701504980024	0.259096100407895	0.307753119929549	0.307422228456355	0.244988065110295	0.225786934498452	0.175473095235366	0.207709840703157	0.198406595229025	0.252656407306019	0.239937656935455	0.218673442154444	0.16142373194561	0.138431407860101	0.247726432768555	0.205288772823496	0.214109692984614	0.222032632351356	0.323651800430338	0.271902110762098	0.198591171905468	0.125816898657548	0.189143187164878	0.283005720632777	0.159552902235636	0.218389218359519	0.106080992171889	0.0889551348965378	0.124193360052526	0.177342804877229	0.213883217753016
CLEC1B	0.60556324525083	0.698731129935362	0.857618034433131	0.874419342897015	0.885645407422083	1	0.378146488122749	0.73161355949901	0.51887113661929	0.322004056144689	0.179078560462762	0.389287136371009	0.275124410184297	-0.0756163886241484	-0.00352047650020334	0.140133497257546	-0.0188192695688198	0.00633714933086509	0.0450917620449128	0.252842063034829	0.277391969732984	0.248304869901787	0.278122507137747	0.206965639980959	0.0947207090076763	0.144828047756523	0.109527907100582	0.181919137750678	0.15755278230449	0.130386454978288	0.0985586754246719	0.122667176906743	0.13378565172802	0.139413936584315	0.239566279976847	0.239502535331231	0.324420883952096	0.247771289114089	0.122068677675887	0.0807993953124344	0.152457314744081	0.218671085877277	0.106707972957745	0.183514809183257	0.0729141228363845	0.0954038314936612	0.0823833835756112	0.170373618574611	0.144077402965248
LXN	0.297579585212949	0.445194822320538	0.391199530115871	0.418937628514316	0.441874503511232	0.378146488122749	1	0.346335438154242	0.261489681707656	0.200977844288028	0.14175668201252	0.208778167928668	0.178619707135402	0.0824566797762033	0.0947492268307216	0.277028683881885	0.0671008573823044	0.0544099017979561	-0.0380619895760718	0.178930541261404	0.272231650448978	0.245004903135888	0.235163864339569	0.0758519984015873	0.0437578004228245	0.0716144074146832	0.112741897726645	0.181993924937182	0.145400304092835	0.157301199956351	0.198465329933932	0.0648855966363782	0.0809660331863347	0.0853705998930043	0.107814979797226	0.134792249746124	0.237870119109948	0.131498294243224	0.0954715765521761	0.00973976714992209	0.032841709832285	0.144377113927202	-0.0207182196539194	0.0189473371348048	0.0726112589949423	0.0729742688650423	0.0152104417107098	0.0799605575656029	0.0906603359839584
MANF	0.439344201861093	0.495243105851282	0.670252091209253	0.682355282900219	0.688706137519799	0.73161355949901	0.346335438154242	1	0.454806282558068	0.24545486902181	0.192088606332557	0.316951356253766	0.228913209654567	-0.0547689316621155	0.120359291446165	0.230550596036666	0.112673231537641	0.0289501889899874	0.0952214362075227	0.305869234877744	0.286432382288814	0.251960642979838	0.325590202790086	0.24005182901313	0.125233223555193	0.274185173259418	0.290191842542236	0.267639275090573	0.26522857446019	0.207650230011039	0.125733816517783	0.142602683951006	0.208440660576594	0.164974794017664	0.255769446554244	0.277161995761911	0.273498684208293	0.308212888805849	0.240892588482326	0.193056379230944	0.168866523222398	0.231402162357541	0.126720074069919	0.168348794102232	0.138596315958451	0.150267459070622	0.160225973263148	0.216654466034555	0.235489779679514
KYNU	0.332871164167646	0.418352983227099	0.49417982784628	0.536649266737894	0.559092843074061	0.51887113661929	0.261489681707656	0.454806282558068	1	0.192795361059223	0.216700788360758	0.228999092257563	0.328934989625732	0.194624983242381	0.239419385490142	0.367524794130136	0.286501246139219	0.0705293802588527	0.0576777023046776	0.274302880736067	0.251064789035806	0.211296520262392	0.23824365483284	0.243312494437592	0.137168826290066	0.178207380832349	0.309708057843788	0.265975308145688	0.212871788409784	0.183446072053155	0.212477597017829	0.188373439189044	0.291678296938755	0.176038922776972	0.236888737058216	0.167378036019255	0.320389434223733	0.284953506304576	0.225538036616631	0.170124504797363	0.149927566122952	0.211920487160096	0.191244284201503	0.2415564158268	0.148464225710646	0.034707423344073	0.181877352606386	0.185850203486723	0.23389563652291
GZMA	0.313631355266016	0.28532396005137	0.26571946283546	0.302184633492522	0.292401242454947	0.322004056144689	0.200977844288028	0.24545486902181	0.192795361059223	1	0.166951011560328	0.363561548307293	0.445094136331187	1.482953393145e-05	0.212928197690992	0.209356513652674	0.0657761410767544	0.180953136698265	0.0716187861086065	0.356237969251251	0.218713382014045	0.226360557267957	0.403910032988381	0.287713264641961	0.0495260916138014	0.169443234439177	0.254358010797202	0.258796840506025	0.234979181802294	0.236143854704468	0.288199746844378	0.318588631495293	0.266540173683067	0.246061563066783	0.395944954674104	0.342813894756685	0.414549099570842	0.404409841324135	0.37059722127768	0.304318683035136	0.334903004659322	0.371774679844422	0.254947740925662	0.367125951378872	0.298119069104734	0.235193448957222	0.276746822071058	0.313167135719909	0.222860043286442
NAAA	0.164030863323652	0.213236805366011	0.203937341650647	0.272205979013276	0.282099172620991	0.179078560462762	0.14175668201252	0.192088606332557	0.216700788360758	0.166951011560328	1	0.436111876336162	0.272922708044915	0.0749548586671746	0.0315317016903208	0.149931102596825	0.234259679379484	0.0568966111887615	-0.113643514323721	0.154893884991771	0.132973410518734	0.0340936901825281	0.159728603097665	0.115604592731869	0.0534965433109646	0.068997648459222	0.134624650575198	0.201075865520316	0.0212658644471399	0.0463813651639907	0.0385179229656605	-0.0936092585539355	0.127326102248714	0.163884381425092	-0.0220298727972706	0.0602606995787757	0.132695825601555	-0.0203569534419934	0.039251060706286	-0.0181988535076259	0.0421102535977325	0.000530543728670475	0.0473467627365704	0.0612850781237072	-0.0210874157008582	-0.0328845762781815	-0.0196228234825487	-0.0403179484019055	0.105827727850167
NMNAT1	0.226242486066793	0.2303640057583	0.335164275948302	0.378631074491113	0.351625051318121	0.389287136371009	0.208778167928668	0.316951356253766	0.228999092257563	0.363561548307293	0.436111876336162	1	0.608273501537046	-0.0564937467969042	-0.00601150304445322	0.140074161893357	0.136636770593843	-0.0674827088054326	-0.12193078347242	0.0450910063421891	0.154261109578589	0.0778132809355492	0.18952503625499	0.00816295039301093	0.0376844084584496	0.0406417024561503	0.137077683170756	0.11119604165535	0.0626521720007963	0.0795386689455538	0.0156152712716852	-0.0814273994918002	0.0771412835492545	-0.0508728211910519	0.112944528667307	0.207975254565106	0.159813735434105	0.0177818513886609	0.0219199421045057	0.0100244269807891	-0.0148338409910989	0.0672479364572062	-0.0377509210545796	0.0242380256037139	-0.0203013747806817	-0.0625729906302327	0.0966318219965509	0.0111161318004535	0.0651616919988723
EZR	0.123372669625387	0.212903829379107	0.269295068988962	0.290617652143569	0.273545610437194	0.275124410184297	0.178619707135402	0.228913209654567	0.328934989625732	0.445094136331187	0.272922708044915	0.608273501537046	1	0.0669470422428567	0.0909079201115419	0.335041341773547	0.315026819751791	0.0599477081254751	0.0383555082896939	0.123653261444422	0.179310158816843	0.225911375089339	0.347052422595553	0.271282761922534	0.329149718794124	0.36625744316732	0.396970613729074	0.335300517102288	0.378436261083242	0.378178593112222	0.382968804199514	0.22163282935583	0.377256753435948	0.2738370636656	0.432030999810156	0.307112081182591	0.254723026560147	0.286899922907026	0.341450171199153	0.353926273079154	0.306798432835946	0.380634280570831	0.266965009261383	0.380930502907972	0.346132719083247	0.278552103987919	0.387821171538849	0.34385408254472	0.407305760440622
N.CDase	-0.0209431819199323	0.014125268449212	-0.094983103014565	-0.0466692640722969	-0.00322548706348192	-0.0756163886241484	0.0824566797762033	-0.0547689316621155	0.194624983242381	1.482953393145e-05	0.0749548586671746	-0.0564937467969042	0.0669470422428567	1	0.197454130912445	0.146328877949881	0.336112889054451	0.24208613638574	-0.0707495554961842	0.130944757550385	0.130993023612789	0.0156557242140688	0.076671394645904	0.122363414868991	0.0666955161967634	0.154512833470385	0.0700571862943854	0.173590638201043	0.0747512520357398	0.0765062180156159	0.062475903659682	0.0931782204128984	0.0890658164920962	0.147642208692861	0.0258686458546573	0.015181367927175	0.0754564155093383	0.0873371394820405	0.12897489889653	0.151489685195659	0.108613446905367	0.134500245977596	0.138925099748012	0.0916702187620519	0.0629859858150893	0.136014931691499	0.0252016226427558	0.0765519909627437	0.0827551724269812
NEP	0.0404072319494653	0.049309493770003	0.00401054670554515	0.0973269370639512	0.106152751307566	-0.00352047650020334	0.0947492268307216	0.120359291446165	0.239419385490142	0.212928197690992	0.0315317016903208	-0.00601150304445322	0.0909079201115419	0.197454130912445	1	0.334642152909389	0.384950811187673	0.1076319863789	0.0865321376505003	0.300801460461485	0.135205474333761	0.0584501901560977	0.211492951138744	0.267007692507325	0.248571107885148	0.215055138868571	0.408979573265867	0.33690472178317	0.272517159047811	0.319439707590505	0.296580947200665	0.141115424605254	0.276753238339008	0.208901557296528	0.201292408663693	0.21991640867135	0.177805705588317	0.28191749260525	0.318380606637368	0.234180689323001	0.234073994090093	0.269336242506205	0.212484250550535	0.234833808803033	0.295187916153942	0.143068266080082	0.193389719196366	0.187802146337433	0.227402537994171
PVR	0.0565637149176043	0.214158167650624	0.027768603527209	0.234355810283661	0.210748576718963	0.140133497257546	0.277028683881885	0.230550596036666	0.367524794130136	0.209356513652674	0.149931102596825	0.140074161893357	0.335041341773547	0.146328877949881	0.334642152909389	1	0.414037821854355	0.278595244410627	0.103027933835095	0.367786816117869	0.245835252738616	0.19962481661825	0.334301106740347	0.383668176131272	0.371612763851769	0.362632390746775	0.529202868025538	0.621060750658505	0.484514325636974	0.534483966925855	0.475495736353203	0.361505322398148	0.490063709707731	0.476763169005578	0.386901518297355	0.336725007691897	0.379852423487165	0.407835031334216	0.413915315760716	0.385019414848598	0.365988943580519	0.370560045656877	0.416211102482752	0.466105252151139	0.436400181332579	0.296425108757582	0.441852571060247	0.438294005960946	0.510160916429517
CPM	0.00779827775238074	0.0665370779913713	-0.00218041948831139	0.0543091829461756	0.0977916252547043	-0.0188192695688198	0.0671008573823044	0.112673231537641	0.286501246139219	0.0657761410767544	0.234259679379484	0.136636770593843	0.315026819751791	0.336112889054451	0.384950811187673	0.414037821854355	1	0.182978746589357	0.135888803921092	0.200155972439619	0.217164668920658	0.12561647184184	0.241099428415901	0.323851037358641	0.293454507508851	0.294239207175969	0.407893249139648	0.388106841818632	0.314579430715369	0.375593062089785	0.314185223011347	0.175606299340836	0.372991355650194	0.342594163660527	0.219788946205891	0.12009686642008	0.189521991915685	0.228312693987319	0.388115188401534	0.320724831783944	0.241981230183552	0.317212721408805	0.296214637070302	0.260119732863143	0.289689965890602	0.274083963008321	0.230888314878672	0.28139951622146	0.337313274417139
CPA2	0.0891349686753208	-0.0281913166134991	-0.118298992047492	0.0339009506396392	0.0439187866820934	0.00633714933086509	0.0544099017979561	0.0289501889899874	0.0705293802588527	0.180953136698265	0.0568966111887615	-0.0674827088054326	0.0599477081254751	0.24208613638574	0.1076319863789	0.278595244410627	0.182978746589357	1	0.0914337285667508	0.0544564426805129	0.148594301560551	0.145590719903789	0.0482288196455589	0.260596802571246	0.230636742019669	0.240927949366955	0.0742572202979243	0.306896857441358	0.221722338722418	0.247420055912667	0.131144426059296	0.193556888740724	0.260151029037561	0.374505532215361	0.0658149648253411	0.0429596862422786	0.031003067033608	0.157711966627261	0.169484241372525	0.23272893883535	0.284990211371834	0.217736727472452	0.291186769786755	0.285228050479191	0.205502354308163	0.215159610605871	0.16237075951155	0.276062266081263	0.245391918506711
IL.5R.alpha	0.0444149277380485	0.0285539183449437	0.00785261761510309	0.0729694661583547	0.0153701504980024	0.0450917620449128	-0.0380619895760718	0.0952214362075227	0.0576777023046776	0.0716187861086065	-0.113643514323721	-0.12193078347242	0.0383555082896939	-0.0707495554961842	0.0865321376505003	0.103027933835095	0.135888803921092	0.0914337285667508	1	-0.0119434836207106	0.134337984511228	0.127614378844813	0.252383572873962	0.0848588865808089	0.118786336393931	0.0512619906133149	0.183115693603417	0.171007471652545	0.119773261562615	0.241030056099999	0.206480425766974	0.276724415899645	0.152935079023686	0.153664551657656	0.160042068863578	0.115984222344141	0.0692498677270416	0.235717181775638	0.227419851530816	0.16491505790468	0.206906188418896	0.207427512437027	0.170919426337071	0.182002719346298	0.201275503981172	0.146287275898183	0.138224644160214	0.235848660129136	0.173242792482771
GDNF	0.083176638651595	0.255544757690229	0.208520693333437	0.233480168989987	0.259096100407895	0.252842063034829	0.178930541261404	0.305869234877744	0.274302880736067	0.356237969251251	0.154893884991771	0.0450910063421891	0.123653261444422	0.130944757550385	0.300801460461485	0.367786816117869	0.200155972439619	0.0544564426805129	-0.0119434836207106	1	0.227009605615316	0.115742440403147	0.282812248370016	0.356695856514722	0.328343597574025	0.322968934603956	0.407466148427709	0.390941747439268	0.256787625552026	0.338643550368335	0.343847066075638	0.268704863117839	0.313453850915841	0.337109266965889	0.287449725046334	0.222106088375839	0.447722142024729	0.360827445142431	0.351912994067625	0.295080308717694	0.340403125450156	0.331856952736064	0.312636275273069	0.397181489875348	0.33010887485554	0.208813782389548	0.265559427649433	0.273489997324413	0.247131628472589
PLXNB1	0.255695087456803	0.228857745422144	0.333894274461601	0.322150187985308	0.307753119929549	0.277391969732984	0.272231650448978	0.286432382288814	0.251064789035806	0.218713382014045	0.132973410518734	0.154261109578589	0.179310158816843	0.130993023612789	0.135205474333761	0.245835252738616	0.217164668920658	0.148594301560551	0.134337984511228	0.227009605615316	1	0.201340229970851	0.309833766219156	0.265252162594138	0.298977142995186	0.174771877976794	0.29097247336741	0.271284618360705	0.139520558777452	0.216197183245598	0.270247267854054	0.236626177982451	0.197301340932229	0.240276196665354	0.261870324989254	0.221648506021872	0.355315244334472	0.280219685114908	0.290145251085401	0.252164787209003	0.307759311121522	0.359018182982221	0.293207947981168	0.27505191589183	0.295184559038575	0.194777699236219	0.219181495743769	0.247322770314477	0.207588308207798
NBL1	0.257075652378668	0.284049494913665	0.264055473198925	0.288188495733063	0.307422228456355	0.248304869901787	0.245004903135888	0.251960642979838	0.211296520262392	0.226360557267957	0.0340936901825281	0.0778132809355492	0.225911375089339	0.0156557242140688	0.0584501901560977	0.19962481661825	0.12561647184184	0.145590719903789	0.127614378844813	0.115742440403147	0.201340229970851	1	0.212998737067177	0.215236488411315	0.190721572807278	0.176434090236859	0.23041141162985	0.259784620711173	0.224942183614611	0.265143930968232	0.227872889733522	0.278535595323388	0.169292740405271	0.262350421596407	0.307959902731928	0.157858881456336	0.206769974843682	0.246546506636954	0.329412181254158	0.296811548018216	0.286975722365171	0.3556744329588	0.296502904671873	0.320884837221229	0.266035206872058	0.281074292410092	0.295286618419483	0.325080547723897	0.324584718862751
CTSS	0.0718564484100526	0.343234367875739	0.216793694674212	0.269227238629394	0.244988065110295	0.278122507137747	0.235163864339569	0.325590202790086	0.23824365483284	0.403910032988381	0.159728603097665	0.18952503625499	0.347052422595553	0.076671394645904	0.211492951138744	0.334301106740347	0.241099428415901	0.0482288196455589	0.252383572873962	0.282812248370016	0.309833766219156	0.212998737067177	1	0.414380719925181	0.224166047315426	0.186161865835618	0.380998136095253	0.390155687280504	0.291342474532993	0.333128974541749	0.388616203918459	0.344572101286832	0.355371121664154	0.302190019946183	0.491924849353735	0.425796898620004	0.496056988565861	0.508807557102449	0.442170540544676	0.381163387979949	0.431722353696278	0.387125457184839	0.38997129059397	0.419462732818041	0.409055354098583	0.344681226062481	0.341345089121749	0.389191459857135	0.38313479297624
CLEC10A	0.213236735237547	0.284022361689911	0.154371864870751	0.159789006045629	0.225786934498452	0.206965639980959	0.0758519984015873	0.24005182901313	0.243312494437592	0.287713264641961	0.115604592731869	0.00816295039301093	0.271282761922534	0.122363414868991	0.267007692507325	0.383668176131272	0.323851037358641	0.260596802571246	0.0848588865808089	0.356695856514722	0.265252162594138	0.215236488411315	0.414380719925181	1	0.412136611556169	0.471070160277486	0.43346832263816	0.563583382206677	0.490370472282739	0.529813076071598	0.516063668172304	0.456155261751181	0.478528949832804	0.460188829034428	0.521353963935932	0.416444206587958	0.410503195512156	0.527652752454115	0.533975753366416	0.521195091495067	0.59488485500521	0.581713678162081	0.520813676836796	0.599972821663367	0.605810739887671	0.478077307333788	0.516569383836822	0.533149853989652	0.570164806248417
RGMA	0.0769093898282132	0.15177039282209	0.0233150260342923	0.173119089571299	0.175473095235366	0.0947207090076763	0.0437578004228245	0.125233223555193	0.137168826290066	0.0495260916138014	0.0534965433109646	0.0376844084584496	0.329149718794124	0.0666955161967634	0.248571107885148	0.371612763851769	0.293454507508851	0.230636742019669	0.118786336393931	0.328343597574025	0.298977142995186	0.190721572807278	0.224166047315426	0.412136611556169	1	0.54308832543144	0.532137496429806	0.531762915516309	0.483869041056333	0.577805955022145	0.499322644293131	0.492253764072937	0.507600055398663	0.532524707641673	0.408540256286109	0.256731112636542	0.268208015244965	0.429342242441222	0.449885457195203	0.586041400454108	0.664298434377189	0.586847556942485	0.599805850843484	0.625053882355861	0.612226754871979	0.521023573304256	0.524981584634371	0.572060735177851	0.647623284997934
ADAM.23	0.150281476745142	0.133258185266489	0.0627421582450152	0.185763892196715	0.207709840703157	0.144828047756523	0.0716144074146832	0.274185173259418	0.178207380832349	0.169443234439177	0.068997648459222	0.0406417024561503	0.36625744316732	0.154512833470385	0.215055138868571	0.362632390746775	0.294239207175969	0.240927949366955	0.0512619906133149	0.322968934603956	0.174771877976794	0.176434090236859	0.186161865835618	0.471070160277486	0.54308832543144	1	0.456970663621496	0.576105617972219	0.516794390120097	0.601248099900815	0.573652384391017	0.527920153146431	0.563785306769833	0.615942578178518	0.449769417847986	0.355425750372108	0.362147230298328	0.467473166591837	0.574121712367697	0.651541231718889	0.653324077755795	0.584576066329894	0.561723247253667	0.597760122029988	0.581864954095733	0.508801359071836	0.562091318136458	0.612735044334101	0.630255566685051
PDGF.R.alpha	0.0719786784330157	0.167655462369201	0.0745100582396677	0.227214845888678	0.198406595229025	0.109527907100582	0.112741897726645	0.290191842542236	0.309708057843788	0.254358010797202	0.134624650575198	0.137077683170756	0.396970613729074	0.0700571862943854	0.408979573265867	0.529202868025538	0.407893249139648	0.0742572202979243	0.183115693603417	0.407466148427709	0.29097247336741	0.23041141162985	0.380998136095253	0.43346832263816	0.532137496429806	0.456970663621496	1	0.572326877719156	0.532690786499071	0.634002041612608	0.557359970029898	0.47235704832248	0.592037638915033	0.504788593220102	0.481683085778785	0.290403888241956	0.461470354506978	0.500628102705723	0.527624672214925	0.527268694362851	0.510580623899704	0.526479016177016	0.505442631487016	0.532384334874478	0.581757771258921	0.446594861319702	0.4944853147289	0.509255857729028	0.56814802048646
DDR1	0.149772174577458	0.303364126242946	0.0486444545720962	0.199180320645539	0.252656407306019	0.181919137750678	0.181993924937182	0.267639275090573	0.265975308145688	0.258796840506025	0.201075865520316	0.11119604165535	0.335300517102288	0.173590638201043	0.33690472178317	0.621060750658505	0.388106841818632	0.306896857441358	0.171007471652545	0.390941747439268	0.271284618360705	0.259784620711173	0.390155687280504	0.563583382206677	0.531762915516309	0.576105617972219	0.572326877719156	1	0.571482545608894	0.669119771034004	0.618295477496935	0.567179112734399	0.687779532882603	0.630908845427112	0.535141598518938	0.420770139822018	0.485302319210531	0.565200374451898	0.541406954029844	0.600573021781956	0.605841930876365	0.541035082465093	0.554062797249776	0.658309343253739	0.566643551927422	0.468391551558118	0.586323558963997	0.557065801762392	0.667906594734216
CDH6	0.19235487738939	0.152426334866501	0.0440218455657056	0.216100914417211	0.239937656935455	0.15755278230449	0.145400304092835	0.26522857446019	0.212871788409784	0.234979181802294	0.0212658644471399	0.0626521720007963	0.378436261083242	0.0747512520357398	0.272517159047811	0.484514325636974	0.314579430715369	0.221722338722418	0.119773261562615	0.256787625552026	0.139520558777452	0.224942183614611	0.291342474532993	0.490370472282739	0.483869041056333	0.516794390120097	0.532690786499071	0.571482545608894	1	0.721104918315943	0.574238636990147	0.472389474813082	0.57544870919079	0.552083234214393	0.589323229235272	0.41900930825898	0.346631897293504	0.609503859780239	0.612617966669056	0.574978895933128	0.567549325110815	0.574101915524416	0.473860206199315	0.544982773818797	0.599275746281687	0.444681396422846	0.572670765235398	0.585235758720312	0.704444342423609
SCARF2	0.109247130704318	0.17909289435207	0.0415819792008708	0.169403267205043	0.218673442154444	0.130386454978288	0.157301199956351	0.207650230011039	0.183446072053155	0.236143854704468	0.0463813651639907	0.0795386689455538	0.378178593112222	0.0765062180156159	0.319439707590505	0.534483966925855	0.375593062089785	0.247420055912667	0.241030056099999	0.338643550368335	0.216197183245598	0.265143930968232	0.333128974541749	0.529813076071598	0.577805955022145	0.601248099900815	0.634002041612608	0.669119771034004	0.721104918315943	1	0.73386646376845	0.562536361352259	0.662137809195134	0.678346320347089	0.591282724959231	0.443821088301425	0.494761536609739	0.672906849826446	0.687047253756647	0.674693339401047	0.702707859231332	0.741689384463727	0.651857471836031	0.692120961371497	0.768155765340928	0.582778141611692	0.638255123633112	0.69978763437668	0.770567342405519
FLRT2	0.0824060716149153	0.270019153944611	0.0723211090902737	0.192503689764251	0.16142373194561	0.0985586754246719	0.198465329933932	0.125733816517783	0.212477597017829	0.288199746844378	0.0385179229656605	0.0156152712716852	0.382968804199514	0.062475903659682	0.296580947200665	0.475495736353203	0.314185223011347	0.131144426059296	0.206480425766974	0.343847066075638	0.270247267854054	0.227872889733522	0.388616203918459	0.516063668172304	0.499322644293131	0.573652384391017	0.557359970029898	0.618295477496935	0.574238636990147	0.73386646376845	1	0.566908159980376	0.611086347356982	0.596533565970723	0.575353328980856	0.474201010754791	0.518913584767418	0.644598005862313	0.659910523938507	0.650879713988233	0.646665966260287	0.688343651495288	0.567466606664954	0.660890168453751	0.720426158771458	0.49215661499187	0.59652685712928	0.608882777210524	0.65561058038472
DRAXIN	0.1719161443344	0.203270129866184	0.0138626166799828	0.186360999354453	0.138431407860101	0.122667176906743	0.0648855966363782	0.142602683951006	0.188373439189044	0.318588631495293	-0.0936092585539355	-0.0814273994918002	0.22163282935583	0.0931782204128984	0.141115424605254	0.361505322398148	0.175606299340836	0.193556888740724	0.276724415899645	0.268704863117839	0.236626177982451	0.278535595323388	0.344572101286832	0.456155261751181	0.492253764072937	0.527920153146431	0.47235704832248	0.567179112734399	0.472389474813082	0.562536361352259	0.566908159980376	1	0.557602902750019	0.569261698215609	0.595883096182013	0.45224412660729	0.460627557759228	0.610426551646837	0.640543667293755	0.70358756971352	0.719553898259182	0.660773735157035	0.721158457184072	0.707236902311004	0.690829116827563	0.609352517313854	0.640841312560788	0.692333828314001	0.685763168395683
CD200	0.105795124119563	0.208804999537511	0.0409953499871722	0.229355643125499	0.247726432768555	0.13378565172802	0.0809660331863347	0.208440660576594	0.291678296938755	0.266540173683067	0.127326102248714	0.0771412835492545	0.377256753435948	0.0890658164920962	0.276753238339008	0.490063709707731	0.372991355650194	0.260151029037561	0.152935079023686	0.313453850915841	0.197301340932229	0.169292740405271	0.355371121664154	0.478528949832804	0.507600055398663	0.563785306769833	0.592037638915033	0.687779532882603	0.57544870919079	0.662137809195134	0.611086347356982	0.557602902750019	1	0.656693784203285	0.529903380075292	0.351557297047494	0.380094824865867	0.580314157170908	0.649658830200193	0.668007245546534	0.655996767371155	0.658753034255756	0.677792195306913	0.72075212683629	0.672816131886879	0.50555831523763	0.617154006665805	0.622127652720208	0.687383541715128
GDNFR.alpha.3	0.171128771594837	0.225890286068284	0.0288153884178106	0.178082388730846	0.205288772823496	0.139413936584315	0.0853705998930043	0.164974794017664	0.176038922776972	0.246061563066783	0.163884381425092	-0.0508728211910519	0.2738370636656	0.147642208692861	0.208901557296528	0.476763169005578	0.342594163660527	0.374505532215361	0.153664551657656	0.337109266965889	0.240276196665354	0.262350421596407	0.302190019946183	0.460188829034428	0.532524707641673	0.615942578178518	0.504788593220102	0.630908845427112	0.552083234214393	0.678346320347089	0.596533565970723	0.569261698215609	0.656693784203285	1	0.505852005468352	0.368519747765436	0.406827690614943	0.568596810016785	0.627567100623736	0.68016008767935	0.741585138459068	0.685117445232771	0.700956912153977	0.70047128846532	0.655376367008107	0.598594072359976	0.535558451427652	0.662644374025172	0.702102503249851
CLM.6	0.167495231326718	0.230005365124288	0.151759685531261	0.229852267416497	0.214109692984614	0.239566279976847	0.107814979797226	0.255769446554244	0.236888737058216	0.395944954674104	-0.0220298727972706	0.112944528667307	0.432030999810156	0.0258686458546573	0.201292408663693	0.386901518297355	0.219788946205891	0.0658149648253411	0.160042068863578	0.287449725046334	0.261870324989254	0.307959902731928	0.491924849353735	0.521353963935932	0.408540256286109	0.449769417847986	0.481683085778785	0.535141598518938	0.589323229235272	0.591282724959231	0.575353328980856	0.595883096182013	0.529903380075292	0.505852005468352	1	0.551846567412608	0.454619729756231	0.691185969267888	0.698429697684883	0.681296620527623	0.670160992526069	0.689744965379565	0.632782772125468	0.677830825782357	0.718307833029286	0.524551087414311	0.685831866606781	0.66095605652396	0.721526411457821
CLM.1	0.13310688318293	0.237182937373724	0.167998968483758	0.240027000110703	0.222032632351356	0.239502535331231	0.134792249746124	0.277161995761911	0.167378036019255	0.342813894756685	0.0602606995787757	0.207975254565106	0.307112081182591	0.015181367927175	0.21991640867135	0.336725007691897	0.12009686642008	0.0429596862422786	0.115984222344141	0.222106088375839	0.221648506021872	0.157858881456336	0.425796898620004	0.416444206587958	0.256731112636542	0.355425750372108	0.290403888241956	0.420770139822018	0.41900930825898	0.443821088301425	0.474201010754791	0.45224412660729	0.351557297047494	0.368519747765436	0.551846567412608	1	0.408569976215686	0.629821691678308	0.580178928002013	0.568429218024285	0.532951976218545	0.561007183575068	0.485233989829006	0.556568302531935	0.59764118704353	0.429825246465471	0.610432490755892	0.564081059223089	0.537146148904311
Beta.NGF	0.260183367985955	0.403081770045239	0.222041394879	0.337853772703155	0.323651800430338	0.324420883952096	0.237870119109948	0.273498684208293	0.320389434223733	0.414549099570842	0.132695825601555	0.159813735434105	0.254723026560147	0.0754564155093383	0.177805705588317	0.379852423487165	0.189521991915685	0.031003067033608	0.0692498677270416	0.447722142024729	0.355315244334472	0.206769974843682	0.496056988565861	0.410503195512156	0.268208015244965	0.362147230298328	0.461470354506978	0.485302319210531	0.346631897293504	0.494761536609739	0.518913584767418	0.460627557759228	0.380094824865867	0.406827690614943	0.454619729756231	0.408569976215686	1	0.534414143272229	0.472512610753783	0.402358865338151	0.495426999399378	0.517256022952128	0.467188583461205	0.47886488867465	0.500105096402616	0.461562218332065	0.401080529929319	0.487040457502726	0.43786503827209
N2DL.2	0.216236849255829	0.269364920339542	0.193946338358971	0.277949503801146	0.271902110762098	0.247771289114089	0.131498294243224	0.308212888805849	0.284953506304576	0.404409841324135	-0.0203569534419934	0.0177818513886609	0.286899922907026	0.0873371394820405	0.28191749260525	0.407835031334216	0.228312693987319	0.157711966627261	0.235717181775638	0.360827445142431	0.280219685114908	0.246546506636954	0.508807557102449	0.527652752454115	0.429342242441222	0.467473166591837	0.500628102705723	0.565200374451898	0.609503859780239	0.672906849826446	0.644598005862313	0.610426551646837	0.580314157170908	0.568596810016785	0.691185969267888	0.629821691678308	0.534414143272229	1	0.779784491270126	0.742442147977813	0.7436098633832	0.788409468098927	0.664806618635475	0.741917784754915	0.789446230486492	0.574847307905884	0.701715205599759	0.708380168005888	0.700643165704406
THY.1	0.180380081753928	0.174859218610979	0.111459176290382	0.200128516020171	0.198591171905468	0.122068677675887	0.0954715765521761	0.240892588482326	0.225538036616631	0.37059722127768	0.039251060706286	0.0219199421045057	0.341450171199153	0.12897489889653	0.318380606637368	0.413915315760716	0.388115188401534	0.169484241372525	0.227419851530816	0.351912994067625	0.290145251085401	0.329412181254158	0.442170540544676	0.533975753366416	0.449885457195203	0.574121712367697	0.527624672214925	0.541406954029844	0.612617966669056	0.687047253756647	0.659910523938507	0.640543667293755	0.649658830200193	0.627567100623736	0.698429697684883	0.580178928002013	0.472512610753783	0.779784491270126	1	0.844633968990197	0.783745663917314	0.852861823645631	0.762103281438059	0.760147098373739	0.834061223324496	0.626129890743162	0.731855199354692	0.755073157264177	0.764364255498246
ADAM.22	0.126351918713473	0.164989104208581	0.0144378534657923	0.139923981289028	0.125816898657548	0.0807993953124344	0.00973976714992209	0.193056379230944	0.170124504797363	0.304318683035136	-0.0181988535076259	0.0100244269807891	0.353926273079154	0.151489685195659	0.234180689323001	0.385019414848598	0.320724831783944	0.23272893883535	0.16491505790468	0.295080308717694	0.252164787209003	0.296811548018216	0.381163387979949	0.521195091495067	0.586041400454108	0.651541231718889	0.527268694362851	0.600573021781956	0.574978895933128	0.674693339401047	0.650879713988233	0.70358756971352	0.668007245546534	0.68016008767935	0.681296620527623	0.568429218024285	0.402358865338151	0.742442147977813	0.844633968990197	1	0.844489811585516	0.851066553237328	0.802521861528972	0.820422954487161	0.834527558475993	0.697817765202739	0.808149026994562	0.80330850757524	0.794759512376
RGMB	0.212380968579762	0.228106586030786	0.0601708017171918	0.18599864189509	0.189143187164878	0.152457314744081	0.032841709832285	0.168866523222398	0.149927566122952	0.334903004659322	0.0421102535977325	-0.0148338409910989	0.306798432835946	0.108613446905367	0.234073994090093	0.365988943580519	0.241981230183552	0.284990211371834	0.206906188418896	0.340403125450156	0.307759311121522	0.286975722365171	0.431722353696278	0.59488485500521	0.664298434377189	0.653324077755795	0.510580623899704	0.605841930876365	0.567549325110815	0.702707859231332	0.646665966260287	0.719553898259182	0.655996767371155	0.741585138459068	0.670160992526069	0.532951976218545	0.495426999399378	0.7436098633832	0.783745663917314	0.844489811585516	1	0.851115521434088	0.851844048151206	0.8618294304963	0.851962282815409	0.713588971105975	0.737895498763451	0.810867222765717	0.779944014903992
JAM.B	0.268990814139426	0.272105872404103	0.19415502749194	0.276011587603483	0.283005720632777	0.218671085877277	0.144377113927202	0.231402162357541	0.211920487160096	0.371774679844422	0.000530543728670475	0.0672479364572062	0.380634280570831	0.134500245977596	0.269336242506205	0.370560045656877	0.317212721408805	0.217736727472452	0.207427512437027	0.331856952736064	0.359018182982221	0.3556744329588	0.387125457184839	0.581713678162081	0.586847556942485	0.584576066329894	0.526479016177016	0.541035082465093	0.574101915524416	0.741689384463727	0.688343651495288	0.660773735157035	0.658753034255756	0.685117445232771	0.689744965379565	0.561007183575068	0.517256022952128	0.788409468098927	0.852861823645631	0.851066553237328	0.851115521434088	1	0.792893307254699	0.816102983310345	0.878011891207394	0.701114489334923	0.741354599429275	0.815191185893528	0.79105962157921
CADM3	0.110231338277345	0.165776443915661	0.0143955336946184	0.157225546550517	0.159552902235636	0.106707972957745	-0.0207182196539194	0.126720074069919	0.191244284201503	0.254947740925662	0.0473467627365704	-0.0377509210545796	0.266965009261383	0.138925099748012	0.212484250550535	0.416211102482752	0.296214637070302	0.291186769786755	0.170919426337071	0.312636275273069	0.293207947981168	0.296502904671873	0.38997129059397	0.520813676836796	0.599805850843484	0.561723247253667	0.505442631487016	0.554062797249776	0.473860206199315	0.651857471836031	0.567466606664954	0.721158457184072	0.677792195306913	0.700956912153977	0.632782772125468	0.485233989829006	0.467188583461205	0.664806618635475	0.762103281438059	0.802521861528972	0.851844048151206	0.792893307254699	1	0.848709895637746	0.843953171538439	0.727801076696455	0.718921385401969	0.772552616426487	0.757113246188884
EPHB6	0.158912849096224	0.279117315062021	0.0789810017443273	0.222780048109568	0.218389218359519	0.183514809183257	0.0189473371348048	0.168348794102232	0.2415564158268	0.367125951378872	0.0612850781237072	0.0242380256037139	0.380930502907972	0.0916702187620519	0.234833808803033	0.466105252151139	0.260119732863143	0.285228050479191	0.182002719346298	0.397181489875348	0.27505191589183	0.320884837221229	0.419462732818041	0.599972821663367	0.625053882355861	0.597760122029988	0.532384334874478	0.658309343253739	0.544982773818797	0.692120961371497	0.660890168453751	0.707236902311004	0.72075212683629	0.70047128846532	0.677830825782357	0.556568302531935	0.47886488867465	0.741917784754915	0.760147098373739	0.820422954487161	0.8618294304963	0.816102983310345	0.848709895637746	1	0.83830521163209	0.696945437863007	0.811387248872201	0.816522720368207	0.806310506770358
LAYN	0.0764437036618367	0.155060896303573	0.0166964143597976	0.126675599161973	0.106080992171889	0.0729141228363845	0.0726112589949423	0.138596315958451	0.148464225710646	0.298119069104734	-0.0210874157008582	-0.0203013747806817	0.346132719083247	0.0629859858150893	0.295187916153942	0.436400181332579	0.289689965890602	0.205502354308163	0.201275503981172	0.33010887485554	0.295184559038575	0.266035206872058	0.409055354098583	0.605810739887671	0.612226754871979	0.581864954095733	0.581757771258921	0.566643551927422	0.599275746281687	0.768155765340928	0.720426158771458	0.690829116827563	0.672816131886879	0.655376367008107	0.718307833029286	0.59764118704353	0.500105096402616	0.789446230486492	0.834061223324496	0.834527558475993	0.851962282815409	0.878011891207394	0.843953171538439	0.83830521163209	1	0.714707481061451	0.782292955954895	0.827907399322164	0.807319082981712
VWC2	0.0636331504917101	0.176715493216754	0.00962844973732408	0.0952062767920116	0.0889551348965378	0.0954038314936612	0.0729742688650423	0.150267459070622	0.034707423344073	0.235193448957222	-0.0328845762781815	-0.0625729906302327	0.278552103987919	0.136014931691499	0.143068266080082	0.296425108757582	0.274083963008321	0.215159610605871	0.146287275898183	0.208813782389548	0.194777699236219	0.281074292410092	0.344681226062481	0.478077307333788	0.521023573304256	0.508801359071836	0.446594861319702	0.468391551558118	0.444681396422846	0.582778141611692	0.49215661499187	0.609352517313854	0.50555831523763	0.598594072359976	0.524551087414311	0.429825246465471	0.461562218332065	0.574847307905884	0.626129890743162	0.697817765202739	0.713588971105975	0.701114489334923	0.727801076696455	0.696945437863007	0.714707481061451	1	0.629846357551959	0.745264569938259	0.658697114953547
CDH3	0.0883566157311689	0.106916747356153	0.00969954016610654	0.158998816727393	0.124193360052526	0.0823833835756112	0.0152104417107098	0.160225973263148	0.181877352606386	0.276746822071058	-0.0196228234825487	0.0966318219965509	0.387821171538849	0.0252016226427558	0.193389719196366	0.441852571060247	0.230888314878672	0.16237075951155	0.138224644160214	0.265559427649433	0.219181495743769	0.295286618419483	0.341345089121749	0.516569383836822	0.524981584634371	0.562091318136458	0.4944853147289	0.586323558963997	0.572670765235398	0.638255123633112	0.59652685712928	0.640841312560788	0.617154006665805	0.535558451427652	0.685831866606781	0.610432490755892	0.401080529929319	0.701715205599759	0.731855199354692	0.808149026994562	0.737895498763451	0.741354599429275	0.718921385401969	0.811387248872201	0.782292955954895	0.629846357551959	1	0.754213055518732	0.780459431607344
UNC5C	0.16705197839247	0.226302640065365	0.0653777660989506	0.20068052632127	0.177342804877229	0.170373618574611	0.0799605575656029	0.216654466034555	0.185850203486723	0.313167135719909	-0.0403179484019055	0.0111161318004535	0.34385408254472	0.0765519909627437	0.187802146337433	0.438294005960946	0.28139951622146	0.276062266081263	0.235848660129136	0.273489997324413	0.247322770314477	0.325080547723897	0.389191459857135	0.533149853989652	0.572060735177851	0.612735044334101	0.509255857729028	0.557065801762392	0.585235758720312	0.69978763437668	0.608882777210524	0.692333828314001	0.622127652720208	0.662644374025172	0.66095605652396	0.564081059223089	0.487040457502726	0.708380168005888	0.755073157264177	0.80330850757524	0.810867222765717	0.815191185893528	0.772552616426487	0.816522720368207	0.827907399322164	0.745264569938259	0.754213055518732	1	0.800137990083365
TNFRSF21	0.20715340822126	0.229089693921662	0.0490557880084453	0.221457711847934	0.213883217753016	0.144077402965248	0.0906603359839584	0.235489779679514	0.23389563652291	0.222860043286442	0.105827727850167	0.0651616919988723	0.407305760440622	0.0827551724269812	0.227402537994171	0.510160916429517	0.337313274417139	0.245391918506711	0.173242792482771	0.247131628472589	0.207588308207798	0.324584718862751	0.38313479297624	0.570164806248417	0.647623284997934	0.630255566685051	0.56814802048646	0.667906594734216	0.704444342423609	0.770567342405519	0.65561058038472	0.685763168395683	0.687383541715128	0.702102503249851	0.721526411457821	0.537146148904311	0.43786503827209	0.700643165704406	0.764364255498246	0.794759512376	0.779944014903992	0.79105962157921	0.757113246188884	0.806310506770358	0.807319082981712	0.658697114953547	0.780459431607344	0.800137990083365	1
RSPO1	0.302295663312675	0.416658104087983	0.312570123803158	0.448970729444316	0.449358204960038	0.418468966121637	0.286690544619947	0.397639778865526	0.379292512554221	0.420312127888053	0.0654998069819631	0.0794054733220497	0.300292095296125	0.0340946437023548	0.277037424090509	0.539142593969922	0.24486099109865	0.220302338558522	0.270443227260884	0.424445225413608	0.39176872456554	0.282740914639064	0.471665474613152	0.580880662278855	0.479792942034042	0.452729373025353	0.516836331207341	0.610672638139099	0.531669553958247	0.651315792525431	0.578166727610926	0.588288280617981	0.598888379216346	0.575282855480571	0.609626970585269	0.476566450873092	0.576724462593688	0.662078942418519	0.638150701022121	0.589704371288053	0.685188326347487	0.663156719954973	0.652695447327661	0.670486454265762	0.700357047040252	0.510482746523948	0.562799359278928	0.624339929363407	0.587803939847933
Dkk.4	0.10524364342578	0.221454503900959	0.0291771548757437	0.158092810698745	0.105695968205098	0.127193628249471	0.161677376001447	0.168586137165024	0.206715401186572	0.325687857760732	-0.000130649841214617	-0.0250011062834783	0.295718586123104	0.0470803984780311	0.278395129510907	0.421409524363191	0.253159798001817	0.30833889385867	0.221472584966681	0.362602285302939	0.29112773689569	0.270500399145882	0.409574632371554	0.423947930259611	0.457921343682771	0.463069001259308	0.445590583775244	0.504798196493192	0.465600141527455	0.570521275390989	0.489965956736886	0.586471515654244	0.576745936918663	0.657761758412073	0.565669265981075	0.386922036004691	0.452030488818116	0.5792017546342	0.62863161457322	0.628379574981288	0.692452188469582	0.674576189396607	0.64669149485283	0.670358557284413	0.682184121995114	0.567199696939629	0.561478426688571	0.703133385321259	0.605587575200999
CD38	0.274881849740685	0.295949671485553	0.247755768571483	0.317929282661465	0.290356264278274	0.279573891524089	0.0618442591011808	0.314253879090059	0.244625080427072	0.424321837068328	0.0228437644591944	0.0806416356239096	0.292394858517424	0.0649728859991183	0.312700986533908	0.34047350774499	0.251565871718891	0.19716892060797	0.194632248485127	0.345904271552857	0.344595010717106	0.233250762195172	0.400446726324892	0.495306400172172	0.444881425483779	0.487510149250456	0.388184553163513	0.441964848356624	0.396171652138027	0.429217076409323	0.445863427823943	0.560230994717101	0.457623776335645	0.490295261319492	0.570087740287353	0.573581197323699	0.44137603756631	0.681884987610408	0.687549802748673	0.683309382582774	0.716113706868141	0.693625909695643	0.658264797630356	0.680870405492903	0.669605126273694	0.577300711450923	0.65840202789855	0.687550166977536	0.586580993359742
SMOC2	0.17707453738949	0.282390890244495	0.113491586382554	0.198755738705279	0.242711785141892	0.193909272524236	0.195019748510759	0.147296331319997	0.243840108156384	0.241916010540646	-0.0347097585776777	-0.0832356842704579	0.259394896392958	0.142930281341165	0.303452023468252	0.407112210821822	0.313864668650725	0.294928382500693	0.213689754553191	0.272560308442205	0.316310975201599	0.273160463689057	0.388003336694161	0.492836280187681	0.566421425607851	0.507415432933195	0.431771033928288	0.539186866370287	0.514424288246263	0.672667319635095	0.583726635802821	0.504203669650105	0.558328574544599	0.62788511633304	0.529455385020055	0.363249824320081	0.417977022063291	0.628913742596935	0.645680650024434	0.636609540349185	0.763507398608176	0.691642044272676	0.676556640872289	0.648341466555716	0.689349578020191	0.607895690052473	0.532762989872892	0.637927078394923	0.613757425252889
SKR3	0.177374750373062	0.279730417739186	0.155704413228663	0.295399166332641	0.273604236490411	0.228407454953888	0.174829747109227	0.27080676020387	0.282932577788184	0.323362526941038	0.0390065103102031	0.069049849284878	0.404885011906516	0.0804588669066562	0.327024655053223	0.516626841656962	0.398143945584532	0.164398770143407	0.24878470058625	0.358971489854808	0.354247672176583	0.269227441004509	0.461454664598936	0.600286247947086	0.596500408496813	0.579009650011786	0.560000745616782	0.617865035983298	0.612270131999044	0.733106483270217	0.698795041390474	0.654932234447011	0.677632758639578	0.640110430277314	0.721702071027217	0.610642555634796	0.523494537541448	0.786372938634726	0.82932341742118	0.785942398703105	0.800281530334503	0.852714352243243	0.780848265956257	0.796201476535599	0.871768794226231	0.668602320332659	0.748157132489271	0.789432918991154	0.788135298296584
EDA2R	0.149017332503763	0.251354616565859	0.110616433908919	0.243774466734886	0.223244682791605	0.192811909780819	0.122178062495677	0.225391928633244	0.229533058279834	0.324455679664357	-0.0382197350219274	-0.00403546527962826	0.319845264187245	0.0676888824675472	0.224052166055953	0.469186336663103	0.258112883038259	0.195116738573619	0.24117201774604	0.34645120051753	0.357052988098838	0.324566102664317	0.446183462328169	0.553481204026849	0.545022459957267	0.549766373646195	0.49879269008117	0.560867984672267	0.574017835179596	0.692165655436246	0.649867169923955	0.67928735955203	0.562718781637489	0.619344997805091	0.72573805660897	0.587531689273233	0.51249145845199	0.732832781622376	0.794355001127223	0.773660671671203	0.801869725520774	0.791870346487385	0.787078922117504	0.761392450182907	0.841445978191583	0.629297760144484	0.719951120369498	0.788298021051871	0.73620533503357
TNFRSF12A	0.151954496326204	0.253942023144816	0.135009014717164	0.26147680139002	0.241229155428314	0.175600359041382	0.139942420124051	0.228296315782826	0.294154567301878	0.353311494550202	0.0595810440913645	0.05989085304567	0.398105927449193	0.143622257540962	0.351400831633182	0.444919354184268	0.416976795044849	0.204733677466025	0.180309390375923	0.390463902821573	0.368049953339527	0.189641417547285	0.439776352446825	0.575175159582519	0.583602044449779	0.513649200930568	0.530103101599376	0.519024812302811	0.56108426840749	0.631834881526124	0.586242037050533	0.608833795056007	0.604231077758992	0.568480211866014	0.649814702797527	0.491750731301286	0.46097490460597	0.711759679687083	0.711248080236168	0.709153060335459	0.722175260866699	0.7720895542509	0.697322797261469	0.696761401295006	0.794942651712089	0.546029494634779	0.664883493324897	0.707440217046308	0.698086150173972
EFNA4	0.133444059240356	0.229196195629038	0.0625375851612621	0.226422367121137	0.180329430601872	0.172580059089148	0.067409893014462	0.232658178182502	0.260229159417313	0.425086589455361	-0.0109820189344382	0.0579040385082234	0.379744537319739	0.114015214722302	0.324488453417625	0.4717036568386	0.344216714866608	0.227434160553802	0.200773801110442	0.326588655100027	0.317578873298036	0.242660786985395	0.497969336963209	0.609387285601896	0.513414124184022	0.513707771249019	0.546980700608179	0.57970691411724	0.573364009073836	0.651561973544567	0.638068877645876	0.680707260104603	0.659551701100795	0.609976452096688	0.742379430411233	0.639151117589629	0.523809814964132	0.811523808172231	0.827726672967832	0.823836927531858	0.824703889767679	0.827807998557139	0.786790572360901	0.822512047386791	0.870783411480604	0.688739505479826	0.777848827296793	0.821559706324921	0.760998503548731
SCARB2	0.179617672093046	0.240311525523082	0.134875272827516	0.285587605669401	0.234271409990464	0.2090440804032	0.119798476018297	0.237882157110045	0.298336074171476	0.362903123805468	0.00379266884905587	0.0538265028278986	0.343943016899985	0.0560154073275392	0.364191294527748	0.438523300272326	0.296896799884591	0.156970372247562	0.246309905280643	0.304033726141202	0.369615938191617	0.287903125793651	0.464081307864664	0.563837882170927	0.531349731473807	0.508458511463121	0.578779645811599	0.542049111146426	0.542842632781328	0.643934151987103	0.639622549649553	0.670198741864453	0.614886484580087	0.562707394837686	0.705134794771904	0.605827069202294	0.569523948521129	0.743644136883246	0.82375633101168	0.764348296749251	0.77905313380491	0.813938758295734	0.775635210511615	0.773698274407126	0.848252852562078	0.645450155697404	0.727944984634052	0.782131505649524	0.718369611421031
GFR.alpha.1	0.0994621536719379	0.239704073840953	0.0329114475111521	0.211960301224928	0.17332644659932	0.149070924218246	0.092847939203091	0.118452267024184	0.100272905298699	0.223195229404729	-0.0259235126750099	-0.078135619904965	0.223558103146453	0.0451797026345266	0.225918836918563	0.393037080596829	0.181910210563725	0.161516417481063	0.253759098976892	0.283725398448902	0.267897968427371	0.179937079403594	0.404124172413905	0.474698387344776	0.533611445212058	0.474036646808067	0.461912642741871	0.517854981486084	0.529991422345831	0.636880229613777	0.629821224114174	0.595326706236274	0.563310875790129	0.61054280698861	0.608542034227639	0.509969040100386	0.478929636504888	0.702889910058099	0.689424539417193	0.682811215168035	0.763372707587309	0.712115199658975	0.726609207559229	0.738615273937158	0.781738417290147	0.674357904024282	0.654712901595692	0.731614012722462	0.694881953596666
SCARA5	0.239997206328564	0.323674853472923	0.196035913843726	0.294787908030234	0.314603723164151	0.227766351877331	0.212844936298747	0.252582833351049	0.268498374896108	0.29550512468925	0.114105655414911	0.0858254895826807	0.430517806206159	0.211522194533694	0.278559699212229	0.420432184335005	0.421196256945154	0.222083754505527	0.186799524704475	0.301348472407709	0.384125148456045	0.320985486431274	0.502607495446875	0.592861883420208	0.567493067127761	0.569161519898422	0.547177138618608	0.562858958659175	0.539850420312857	0.652405841715642	0.623724512455507	0.542426828153008	0.552563733897137	0.623634386915631	0.605383255615525	0.491161781127171	0.479947154684116	0.702110445157661	0.749688928443708	0.724309670824656	0.778078927936201	0.764621191993754	0.673030183533997	0.69234808086717	0.742752969359591	0.638743274414038	0.606174106215636	0.705766741329481	0.699523059149756
G.CSF	0.044733175355431	0.219667228138469	0.0910056015605283	0.19503914904442	0.116706159531874	0.13253211712556	0.120983166500608	0.0701153266916074	-0.00578061295183748	0.143831845639868	-0.106037149426036	-0.00428730601034626	0.0879940305599351	0.00791715719727201	0.0118009796771924	0.125520966874001	-0.0249980206116839	0.125598634911797	0.14213931378845	0.0721134547517197	0.0889866251477648	0.167689753606366	0.14693270658192	0.0697849079528189	0.108393913358272	0.0680136285759997	0.0016451443582866	0.152498746300595	0.0652065200520492	0.0691826718516434	0.126723513298231	0.195345381073917	0.158896619702746	0.117032671811243	0.203039422632282	0.133628795938752	0.0775823537114696	0.177503704897618	0.157372401359411	0.154744947547111	0.208079433181205	0.156704241017487	0.176125366286223	0.270760843989768	0.117865027930266	0.220040150774231	0.154112603578299	0.216209529826568	0.123768193235221
LAIR.2	0.11958146070236	0.102923052577406	0.158023233333232	0.14338837563772	0.118275477070804	0.175373799725169	-0.0371744362290116	0.168388799522925	0.145002659233644	0.313718040903802	-0.0440393470192135	0.0921546823757878	0.204133258123023	0.0129688215761772	0.0795927394550092	0.135450574113127	0.0799756032303456	0.0118134917391733	0.0898872611738393	0.156378932612887	0.138320471759857	0.0755357198357848	0.297313178050818	0.274168963572138	0.164803601566099	0.191208961014447	0.135643905532843	0.207197460834739	0.110946844766874	0.149684046303197	0.219493245530861	0.321821566688094	0.238941616139905	0.187501108241844	0.351065644077821	0.306830156052019	0.268036390383619	0.38941217802399	0.360417487409332	0.339720967654084	0.374948332139176	0.351238873356377	0.313031147455139	0.392561982341922	0.362858209219401	0.346852479617939	0.361170830127626	0.357004811266708	0.271297806009246
FcRL2	0.109675625930777	0.138708814574438	0.0610777838715193	0.0813674914037149	0.0870531227802745	0.0861463012551084	0.142630736861285	0.0821140022190199	0.12857321221531	0.349968615253251	0.041750620877096	0.15876291628066	0.3773505047573	0.0908072434211491	0.229607920700421	0.243220468701756	0.0949404771454666	0.0789695878925379	0.00906883951613605	0.100340863077346	0.0615871330951439	0.115582676016396	0.233577046121076	0.328590822726905	0.228718609992327	0.361304030086054	0.277589229090952	0.36896631901896	0.41004733571101	0.430364629214257	0.416971224796874	0.329383216711706	0.418148010102362	0.30126665846291	0.357823054619405	0.335128999826814	0.277778877992159	0.38459247021097	0.37683468817393	0.434692397836157	0.397757273625683	0.397847810335858	0.317745800028518	0.411903857810012	0.399064760848357	0.364200955147209	0.431239038329551	0.441844436994659	0.396773425054677
MSR1	0.155746419860527	0.220786629407308	0.0689966970039998	0.0972421459176957	0.12616015217225	0.125686597755532	0.172773651850277	0.0203176700031342	0.145027587247165	0.204218101053745	0.0160159546545613	-0.0252168680036097	0.202930675321664	0.127248093443241	0.190257171998327	0.292015927213752	0.216978828837425	0.10216674266285	0.0955555232249334	0.203114089454583	0.207817349838475	0.0739671246567207	0.267245838032866	0.410359728767974	0.268564196109539	0.321807020292527	0.30994152840713	0.401810767254913	0.393686101240582	0.496902753733262	0.434681149186816	0.436070416742377	0.368106540210185	0.456206494679769	0.488559752084386	0.435574985021652	0.350503457165061	0.513194955991051	0.508053255496982	0.48140385781174	0.487386129728392	0.510308847257518	0.438958925146296	0.415088043945334	0.493347474845467	0.378970570101441	0.352028219608326	0.463178489305041	0.444332487987681
SIGLEC1	0.0450285639014642	0.157655994262776	0.0872427390978278	0.132100936520304	0.0808960297138881	0.134787365213003	0.105168595000417	0.122560776608919	0.144412081366266	0.249681428410261	0.0779900406072556	0.0797054121863358	0.24830680921959	0.0387322920550152	0.0622389275850862	0.282760716198297	0.0797206643686376	0.0523396948989459	0.111654448306413	0.231974033651082	0.129098152647112	0.134071581150688	0.285050135928301	0.335631349465279	0.182606405836751	0.203782621990091	0.301931229306166	0.407390601785037	0.363128879067024	0.394940605842691	0.372088954049582	0.45345572324473	0.31102642489168	0.232551042163124	0.549238437095845	0.434326794210205	0.330359750218368	0.480299234536102	0.420563089568134	0.388397816438855	0.350218287510346	0.379186888812555	0.355621535053649	0.415473507749065	0.41452322676005	0.338001060245753	0.429814483057142	0.421369338345969	0.47245047233767
CRTAM	0.0533543662247474	0.201969429747555	0.0707013782063933	0.148292743160557	0.116689638524935	0.113461271055924	0.0307602839970813	0.212155949893091	0.202098292782035	0.43250171672721	-0.025619255213811	0.118334271602855	0.273255659888443	-0.0818994123637565	0.165770516574169	0.314732989455057	0.0761071200873267	0.0724288781550268	0.0999973663227638	0.22214372503174	0.168166890470799	0.263568503977324	0.322292774119018	0.4201984723542	0.277491632977057	0.405212210180878	0.416065425832211	0.451074043501652	0.464628922724704	0.449048596438538	0.487174256340011	0.485551415297551	0.481515500381787	0.328926397961999	0.564729819101544	0.388470328556858	0.332578524967367	0.518261464605797	0.508048318814019	0.502481244247192	0.503090794034085	0.45242118735213	0.516263285619297	0.539650097904006	0.532858209042268	0.353772899665287	0.494046073044858	0.490032541644428	0.51602008305472
IL12	0.077410930174057	0.0380532709284026	0.0326693614425048	0.0270665742427472	0.0573356597178312	0.0701467333560856	0.0541198210545693	0.0752489776047918	0.208682396400921	0.355989286653267	-0.0145715937232522	0.0983546405718732	0.29620184795015	0.102856525891508	0.0889166348390763	0.178603565048379	0.0386237800662807	0.170303888327332	0.00748248986072225	0.11426627531307	0.0972096205632651	0.169367097989987	0.204162831255835	0.340466654621285	0.193120251494186	0.339249435869069	0.170084200150292	0.309970529562269	0.264959737552871	0.373048515179319	0.339832286093646	0.462562673193069	0.315395456056343	0.296102975943785	0.497370660351152	0.49456569432811	0.285813615090844	0.475065147160902	0.512741469696549	0.586654096872666	0.465266430891004	0.532032769140831	0.449383426046568	0.463129821243724	0.519051815290397	0.436082387591626	0.526014966351609	0.538441746455977	0.450770017377403
GM.CSF.R.alpha	0.0546979749171574	0.0852582630509768	0.0156968907214032	0.117268108240413	0.1120068187359	0.109856769325679	0.0641928376204313	0.0663602746935001	0.108709156916575	0.0960067516098532	-0.0344290681101612	0.00386532515214471	0.0227517673762409	0.100420180091204	0.098442775342844	0.165528079769926	0.109019338536339	0.0676247080244033	0.0109177395093855	0.122147561422028	-0.0039843749048801	0.0149425594521882	0.0988168754349875	0.232464833504344	0.0686686342804405	0.102708027007189	0.122003196229179	0.247425518613339	0.21055436274259	0.152471848624139	0.161332129046465	0.242360749868979	0.287142226025799	0.102850799200505	0.233561442773591	0.162064104134729	0.11023366355347	0.255086704219226	0.204906384517326	0.197296499675803	0.135397916597359	0.198848437836455	0.20219179620769	0.179532571628696	0.17778554760416	0.191959002543399	0.210403412690179	0.176460226586518	0.183591398333691
Siglec.9	0.0623867195167595	0.112311023648429	0.0995190297085768	0.170931369887528	0.148517871049519	0.177372340644814	0.146551681456566	0.174037152394133	0.188934591317056	0.166851874248968	0.0827122158409326	0.156812426604072	0.171568980602058	0.0186169218280935	0.294001529293615	0.296956662154481	0.24178127952848	0.0958544855470221	0.00926749400985024	0.20104568189666	0.0840797205183934	0.0399045447467366	0.209926695661288	0.373739746156719	0.113554309173859	0.193671746481082	0.248690718040991	0.366035451421057	0.347978691523702	0.347525656530909	0.282618134323876	0.159149471746728	0.297323732387225	0.274823633370754	0.350987846210473	0.304442716385289	0.270053064142542	0.3088005254595	0.292746491999014	0.198471662564503	0.174650005768589	0.221869284961443	0.170561202640862	0.215761859563671	0.256495745208097	0.152457853715008	0.199380976872865	0.20270042722387	0.329911903975732
CD200R1	0.10290030271643	0.0976795999095178	0.0224346915071408	0.0668528469668909	0.0779747474740705	0.0717557629049368	0.0695064775810571	0.17934823042764	0.170145609854477	0.286324465453436	0.0785700255829097	0.0981374018394097	0.250841584202363	0.121138388887217	0.164861703252706	0.271678959272309	0.261299751625006	0.181834125534918	0.121185597511739	0.128773576153992	0.0611238680998272	0.0262496545569104	0.148238136733001	0.285113901155168	0.170090294852227	0.306509393844568	0.270767564226067	0.475082468119799	0.404130872348373	0.367075255305309	0.3551653644769	0.299486888883473	0.437022470959089	0.378696934709731	0.394865349142722	0.297216116188686	0.145720803499357	0.418122567439036	0.37628363969059	0.344379458942685	0.288670630608254	0.315508361497599	0.257629509676388	0.312861523573019	0.314635645642927	0.277554820949685	0.29980618783524	0.35112796222903	0.434757333323781
SMPD1	0.0547244314612963	0.16143612085489	0.0830305435972563	0.203369683541751	0.181460312591648	0.0796678469785023	0.108923981540602	0.168187236637737	0.358840334714947	0.0329168949929441	0.513353766326581	0.0975942846025229	0.0783527196446691	0.215768605478306	0.263210834627064	0.345242071430788	0.322588888950131	0.160824255585341	0.0696089113023095	0.226571684650759	0.123566544970332	0.0323579420842852	0.169775826714709	0.143928719191769	0.146127380801126	0.163089537990721	0.277880687235935	0.368797756792958	0.171120322881613	0.221712565564368	0.212189601713145	0.192828819844699	0.269759119664392	0.234532056008351	0.074225984428195	0.068737257683366	0.171553832625482	0.186039727440947	0.11169967082038	0.135630563966479	0.162778406905621	0.114959582698525	0.190017313826736	0.190541083922002	0.143552133833614	0.0654509900551587	0.109171030098816	0.109227614514323	0.179468575312833
CTSC	0.215542432114773	0.442915865994781	0.360465195046871	0.457033605459002	0.440404620789214	0.422562662731931	0.286009050485167	0.343065873303271	0.416297192342257	0.173730500525972	0.380078759940762	0.25564299387804	0.271253017375439	0.0414391332902398	0.064906400742903	0.284274478578783	0.227865300032328	-0.0224430344334696	0.0573380211757557	0.196479539384042	0.0583465330965082	0.130406128433841	0.283073942043424	0.155734779379797	0.144831257659033	0.118845994271207	0.253595949029756	0.254808333752754	0.26891517901458	0.19014065015753	0.187940222826017	0.145191696615908	0.263605949523892	0.131621936785952	0.211529011662353	0.147296813245773	0.232017557222785	0.185717753206007	0.116436927285405	0.071295437111199	0.0808725435905199	0.0891712762925123	0.0817313204803588	0.132011778962191	0.0964334171288656	0.0523899756247468	0.107518096206641	0.101254240883544	0.245193677002415
NRP2	0.122074028376766	0.182377138854805	0.215264021750343	0.262418760758468	0.233420729755463	0.232931023283431	0.172236025465114	0.323225273870353	0.286607175912918	0.143460450430336	-0.0616007257151743	0.0926093101585765	0.368595450137158	0.00353922090511831	0.202241171025508	0.400534368611584	0.228660831276249	0.161629526739098	0.147874798927321	0.201805569201154	0.288929616709407	0.350101084643995	0.327049145376642	0.332247784475251	0.355692364557904	0.380634476557529	0.503227048650172	0.489227927340072	0.471610328550097	0.419701942197997	0.407170956137239	0.351866202866423	0.462962853755763	0.338065748669412	0.438671189090066	0.311026454018471	0.351317532473879	0.384604177352892	0.372685746450331	0.364347034904221	0.338243364124247	0.350856178215154	0.374643819139032	0.396721553307932	0.383207332789537	0.426312945416142	0.409545310043461	0.459351975861625	0.427466938956003
ROBO2	-0.0357882351604849	0.0771962202892877	-0.0818519795634022	-0.0191518839054923	0.0649626659705011	-0.00500876231793144	0.0838024507046887	0.101441251490776	0.134943708325308	0.101890708850689	-0.0181810299931515	-0.0867015152147385	0.311825543463656	0.237222836774618	0.266345019021684	0.464084307559972	0.414475627854534	0.290413114645556	0.132782513568559	0.270584101226698	0.140666530719652	0.112411716366211	0.152504609922061	0.404963321220456	0.424851783962131	0.525815304224275	0.441427883692168	0.607774000267576	0.632847957095917	0.692456450130074	0.551063683226039	0.393027583509928	0.547821368676234	0.589273655526796	0.387224452593251	0.222643031283854	0.275423735363874	0.460910563545093	0.457860630901067	0.464857867370753	0.481256741480149	0.405784546735404	0.42175084049271	0.444983823509523	0.467392365500533	0.438320573764678	0.427957483240004	0.440941062284261	0.500504857196192
Nr.CAM	0.0563836816777686	0.185997690407161	0.0531081456159317	0.180565957927917	0.191358119543126	0.119526930370303	0.177926546804903	0.300378131306867	0.3115508630525	0.156298835982504	0.155803142829898	0.152347018311794	0.345376846945011	0.200991320053783	0.336813526318615	0.446048499888803	0.420134144933258	0.282891274752333	0.135355071182292	0.267726176646361	0.19519752330455	0.217786997534766	0.420001926898066	0.292550748250757	0.391156827828214	0.418547688857835	0.471183859384082	0.657052124213552	0.480533087725665	0.496303900379366	0.443243803124022	0.405466111477063	0.616947739129122	0.438519411482098	0.410472926081718	0.26574210590152	0.249345066607065	0.422324683233744	0.472839991507087	0.499904033579689	0.451403065479738	0.367857383115817	0.453773978946812	0.454459764886687	0.412011611903678	0.327574442305575	0.443013559319896	0.390352281086674	0.490217162723333
SPOCK1	0.123214018920244	0.202603208754664	0.0440817377580843	0.16799113780846	0.2097020236277	0.137034696917492	0.13076365905316	0.287514150329668	0.35779097612914	0.024751991926589	0.229304023454701	0.0248174242512788	0.0650918344222053	0.110346043229353	0.221371527389873	0.328766988791535	0.197184699952616	0.173287209619673	0.00132819569137456	0.321529859898398	0.0683531607644838	0.0325476269260634	0.069433731053578	0.269950819283357	0.167362684979801	0.202259009229614	0.365486925430838	0.370889371663106	0.266815835235706	0.201634204784417	0.105926520647793	0.161097272015665	0.279755077838858	0.182027627389864	0.0734998958528051	0.0276576690400974	0.200471570436003	0.0327272601650734	0.0776309472959354	0.0565808968562835	0.118949039493763	-0.0160796621340855	0.14803397027728	0.137161700302104	0.0606486107426094	-0.00278166773411824	0.0446785366673918	0.0726147834833088	0.180222353627468
PRTG	0.150691795380989	0.222947052083708	0.0293625380417814	0.116287272241904	0.150302239087989	0.104776616094235	0.230349827854999	0.208355450643513	0.235785975315626	0.0828221292977631	0.0203389719207221	0.017362119307361	0.253732412084639	0.11640949658568	0.212297481582807	0.470340059352232	0.283883017417209	0.131511343559079	0.162031484084713	0.30071864791451	0.154321416327928	0.151886123499078	0.188700466574972	0.372592293047858	0.460776822260538	0.457894695425264	0.529599364485494	0.600298710440828	0.553119778322542	0.59964723521835	0.516859210576866	0.382060546375553	0.472557703192811	0.494989494789291	0.431660786053527	0.163379981962533	0.310203720319197	0.436606859835183	0.38585777929377	0.432456851992177	0.432039946885088	0.405427581488367	0.369274160019957	0.389507666975601	0.462638670166807	0.35070428359906	0.375227691172301	0.383689600030246	0.523576043949383
NTRK2	0.239699101279663	0.271875739316741	0.134232001682677	0.264585984920598	0.342367414499278	0.154449899975338	0.289251510291639	0.256610435941669	0.264454388269547	0.259549482673218	0.16181127698667	0.082849824004204	0.349911939756624	0.292212570836313	0.386211420408735	0.497856607094467	0.509831123295306	0.302210996793868	0.145148719392995	0.325513939399909	0.282710247906355	0.235184352280728	0.307060873026369	0.442787553103826	0.52215578794747	0.519661386311718	0.563473254177892	0.662319781986965	0.586062504802475	0.588014755204549	0.578834995547471	0.412811653865699	0.584856040292251	0.51068825089031	0.360886547712647	0.220604302888062	0.281639948401393	0.435405578028402	0.498900308273688	0.466867471087862	0.466728248142076	0.468470933526893	0.389811110693196	0.442994512191723	0.405292517600884	0.328560808935537	0.370522165893158	0.370055581564321	0.524910213642643
NTRK3	0.049104128784687	0.18645333644001	-0.00429896928472211	0.119544747427695	0.210142025216743	0.0770514759097795	0.197493158454723	0.19070081225709	0.207376516806277	0.091986017192363	0.142337068195121	0.00359718630438474	0.228061240247319	0.152724223839778	0.24008915072858	0.474004687025879	0.27742501270124	0.246558959664676	0.125161672097744	0.366912102663005	0.179554183045767	0.114715769750065	0.166034295506205	0.367022469506805	0.483395219298208	0.481305816688797	0.496886594470746	0.613200202816444	0.484850306827067	0.574158919545257	0.498625565055486	0.313226521647856	0.524912702757266	0.505879764007686	0.253313625406972	0.133557461590579	0.252772772573903	0.259697361625024	0.222776998040603	0.261014714258851	0.356042535241887	0.26018133117042	0.29900840280414	0.356370778645557	0.307511398182292	0.242014236499016	0.212103488919885	0.261894558064517	0.408050352946953
sFRP.3	0.089901843455617	0.204342982633794	0.0670476507476384	0.150838049787129	0.117241794817899	0.12080063197616	0.131555003120364	0.262092738603262	0.269658774559984	0.34646292297232	0.0237973659608687	0.179659585533594	0.226932877840172	0.133221580049387	0.230424875459104	0.371274895591425	0.211091642611956	0.125942677473915	0.260389768587627	0.284679567539031	0.195056376200498	0.140173927765621	0.351475088562059	0.293839143246769	0.133678607150913	0.267609915514296	0.397752519751995	0.478318893422265	0.302207192234374	0.354592757187704	0.424876648915743	0.369375600845237	0.394974910973082	0.301230515671389	0.342054553259052	0.270271589295029	0.287558987452198	0.381587259782193	0.342942586587619	0.314263932320251	0.324240870232174	0.243242323257377	0.253460340154079	0.329813971589386	0.260447528590756	0.178924120712057	0.276208190192439	0.253603359240363	0.272068770272637
WFIKKN1	0.133561517355365	0.0838807634444146	0.0589466696722696	0.0765406351490539	0.0623974421589676	0.0479941262449499	0.0462710085187918	0.195598369737412	0.141128701922648	0.121597190371089	0.204780927003193	0.184036439660801	0.137427710091432	0.19532028422462	0.11013809547956	0.0757695629376537	0.194434826132295	0.0828580932843533	-0.0511199330129349	0.17962704312242	0.149015705444889	0.262937557705665	0.108421686112967	0.193381103654002	0.111888908325775	0.243403909247007	0.165121969197431	0.202253033696701	0.13095329502992	0.0865432749122284	0.0723303192307096	0.0726572196889365	0.111909210408294	0.186323610068444	0.101545025565956	0.154577914518637	0.0383852082700232	0.1187947572482	0.202655836835614	0.194501327366129	0.188511145221942	0.141674580643679	0.0816408015552162	0.164507677041536	0.0709851351725407	0.10751524120248	0.284207474152	0.167565373341123	0.177444023692817
TMPRSS5	0.0225878921052786	0.0963251546484274	-0.120290959258776	0.0216423649327746	0.0442583901354166	-0.0366291454231335	0.084268962317635	-0.0667645905571235	0.0602309713652167	0.0769845219092971	0.0596955350096494	-0.112355972810854	0.121973167952616	0.0753824471208396	0.10182918209088	0.255989378835216	0.243707819669569	0.19262858411417	0.138389880387818	0.197750764888414	0.045454405730655	0.184614043042881	0.109552501349338	0.2869361619557	0.331419460961066	0.216913990902052	0.329473711662302	0.373930124718638	0.311940435782725	0.418900186765487	0.359407993017326	0.314476420221848	0.350395370661797	0.511721434777364	0.285167131116637	0.0957810793279457	0.289301165199605	0.21073942649714	0.243537384157792	0.304627556001063	0.341660672887484	0.292703705766288	0.40803026892353	0.344022168430066	0.307417678544432	0.349552653252881	0.251626129573546	0.228352761189504	0.380102980317106
MATN3	0.0653909259875923	0.259603629619315	0.05820436866501	0.305628787641177	0.267296416091642	0.219888087796392	0.0659389726087836	0.219944833896439	0.283155261852421	0.0380865928964665	0.160926365050682	0.0704510460339516	0.174214581139488	0.120163069777032	0.0271140864103615	0.369927452618575	0.179782361993927	0.130426732062391	0.158882342329572	0.252294307669491	0.200963467458525	0.138009436860692	0.226509359500286	0.182829071115561	0.474107586690831	0.353439264680661	0.421942899166718	0.391661846018208	0.311669178481205	0.380093191959999	0.300176733086019	0.225547984084545	0.378796403230749	0.322585530524988	0.231886304503341	0.162088112052483	0.29434075567581	0.220318993540402	0.230988328460363	0.305343852427833	0.357573381808781	0.254096304816217	0.361806914120057	0.404159199536777	0.308590235131012	0.256226961570087	0.338224783494573	0.354336783653963	0.350177473428317
NCAN	0.0840704510825552	0.0858498354149464	-0.0214422928659903	0.0921556639177035	0.14354615237691	0.0324897290275249	0.0202469341378425	0.0892800180956028	0.161502121754436	0.053453854396507	0.119594834063597	-0.0436191436757521	0.108312429743147	0.116911161569012	0.186053875760691	0.28530789722739	0.198169861926064	0.277945985131543	-0.0115389355689801	0.199618988903627	0.0932650890520702	0.103145875766638	0.0936811003092076	0.229872697264653	0.340676368326695	0.248949333842484	0.371020722719582	0.356507010331405	0.237435895512452	0.254997271619808	0.151646926745595	0.221362012688124	0.361050859621325	0.306099127347769	0.0786921225921451	-0.00540011561261637	0.11753639396104	0.0624463544413154	0.0977142586064516	0.141008399985245	0.188640841310187	0.0945513445329333	0.32428121378638	0.26996965128325	0.119753558038613	0.16055831231098	0.131817730189497	0.0920045843495311	0.284301437159117
BCAN	0.0964975301333015	0.130101202326989	-0.000483555005007555	0.103990954083343	0.155064067267491	0.0634270664972575	-0.0374803928476362	0.155274989911846	0.18198191127909	-0.0115873871640782	0.0831246584706273	-0.0873961433408253	0.125783226170675	0.126982804415647	0.117754149467075	0.261805920779074	0.249304778180067	0.284276549352728	0.0604216921513506	0.205803642810329	0.0849815479825712	0.12565691089115	0.198128590986487	0.302634246738614	0.440140473502849	0.435884644433369	0.40305961611576	0.468878250092815	0.355908120563024	0.406871593388998	0.325597196888957	0.426489413571637	0.525812926376474	0.489330620319537	0.293224841054619	0.186692849427497	0.200479365006423	0.266135868114035	0.387037929233868	0.481199560091114	0.506866236584685	0.332635015315827	0.587598995181364	0.50296769188348	0.366469717086645	0.347366172591055	0.392666110019841	0.368817457727942	0.483545137104797
TN.R	0.102511453170468	0.145421346040687	0.0955197990389575	0.154229388799977	0.139446521903421	0.123598880719534	0.0048428565599145	0.201835346060362	0.0944825925894708	0.193275574206415	0.040948628295562	0.00385487373921081	0.112895161309201	0.125716512962306	0.128438716482395	0.210548537155183	0.162959020880318	0.137805561438686	0.20584270758769	0.31165816173112	0.197975329577903	0.0970952831086028	0.164626974444247	0.229381424138969	0.248187042715847	0.314140015982015	0.429317698639612	0.312604810937869	0.23016906003943	0.308638817849887	0.255529951625814	0.311647740659392	0.342754978816389	0.306089587025626	0.196170815678589	0.100829271535081	0.270013505740739	0.237565148087172	0.28291621344125	0.316545424154625	0.346150855622338	0.295043667374677	0.27732420855454	0.323795280967152	0.224010811976247	0.20363112481525	0.191197614936689	0.262909617714519	0.239826243455082
GDF.8	0.154409372120679	0.122447529808015	0.0649517121822615	0.161329109426266	0.177873881352482	0.106955366519612	0.0345643671702405	0.159699150597968	0.177227933340381	0.128085529955779	0.0823993437948318	0.0321281434610371	0.286255431210952	0.151056856553328	0.232621087313187	0.228300952175531	0.29918379537705	0.124866168089941	0.0479252959339954	0.220397738689105	0.205150358214818	0.0915797015394646	0.158387318798573	0.30766916324518	0.53641845605549	0.476142457307964	0.42031531894053	0.411759864649078	0.42595480935278	0.42086020429737	0.404614264412133	0.302958745106465	0.405209775105107	0.492174725221272	0.266540295342682	0.131046924202014	0.148640334399708	0.296746479120359	0.307207984494457	0.384817589418687	0.446124820046295	0.404269194594858	0.351714982945274	0.347612607641189	0.332215312220485	0.27087538291586	0.318498603011446	0.348571462380318	0.418971948501563
BMP.4	-0.00740179380347331	0.00445405472186265	-0.0907554398957148	0.0063605752506483	0.0230598964323832	-0.109883359261995	0.0660343729890168	0.113107204401305	0.130952168504008	0.0597894234293307	0.00194228227105921	-0.0331512488691956	0.213663834686023	0.0912961717307759	0.352808142528933	0.453037915432702	0.333062359884035	0.206744734072545	0.141689834691255	0.163570623222861	0.183619868362444	0.191631398768774	0.126451330581561	0.29866086854078	0.446552176264878	0.440962994499116	0.552504542109506	0.47248510761116	0.459240571475813	0.5043057329197	0.477045166222223	0.359077021170569	0.447957580291487	0.44062032931375	0.272450283777949	0.184279082780772	0.196640094470256	0.31915320283744	0.357741743935914	0.399980566469757	0.363554703385279	0.34608841082665	0.355658873025948	0.357957854407086	0.390671414736903	0.272849447651065	0.377099311323217	0.418299439462541	0.449561643502233
CNTN5	0.00893785843524366	-0.0154290308301099	-0.124004419833662	-0.0293253622176704	0.0360560141629152	-0.0329821905660687	0.103684702093354	0.11973678017322	-0.0501919291378187	0.0356653358456589	0.000576897059671415	-0.0573861774565781	0.083551782002457	0.0571772607543499	0.187344978779094	0.30109630791326	0.115546935208103	0.151647571589532	0.0921828931394846	0.17140824591242	-0.0893464875630676	0.0296984078150316	0.162231505254421	0.254051745982522	0.201451724987713	0.324480343365438	0.347908495724855	0.412593248713558	0.385190248159758	0.406198353240476	0.240317482499945	0.217621808609045	0.332595021197307	0.317637737505972	0.194921173529386	0.0972377537081385	0.156406336726629	0.219116142560769	0.259092482367825	0.197315079309603	0.256457811339622	0.177972831772727	0.151776001341011	0.194819235180571	0.175389714775996	0.190617374388276	0.150123064308957	0.169176546788034	0.273931728382078
MDGA1	-0.0803020439101439	0.114618976179407	-0.118643720011562	-0.0173313582799772	0.0239695853852962	-0.031852563249652	0.149677788512341	0.10771205746428	0.0631830745570799	0.0985424160864589	0.0375281072756267	0.0538945680398607	0.233311023578936	0.1416633150838	0.189984001727179	0.317133880008515	0.248805821508134	0.153155184680126	0.115922006552614	0.280825720643987	0.101097501748067	0.100633806520153	0.24252345556389	0.214232739121485	0.390076677722195	0.329071266212488	0.39493302802418	0.410690756227302	0.409739015022318	0.482099092969875	0.442648623361099	0.260077157833885	0.381707098184678	0.454817251769601	0.292813897179504	0.237988661788547	0.24150841791226	0.359629236223677	0.335507019728558	0.327089695714884	0.341905506450243	0.300758809879079	0.296550868318138	0.339585817961782	0.369869912388656	0.329816539944198	0.266614538720586	0.287864875651854	0.368956424490916
[truncated: 41 more columns]
