# Supplementary material for: Neurology-related protein biomarkers are associated with cognitive ability and brain volume in older age
Source: Nat Commun. 2020 Feb 10;11:800. doi: 10.1038/s41467-019-14161-7 (PMC7010796; doi:10.1038/s41467-019-14161-7)
Supplement: Supplementary file 17 — Source data Fig5 [file 41467_2019_14161_MOESM17_ESM.zip]

Archive with 4 entries (4 files):
- EDA2R_Att.csv
- MSR1_Att.csv
- PVR_Att.csv
- SKR3_Att.csv
