# Supplementary material for: Neurology-related protein biomarkers are associated with cognitive ability and brain volume in older age
Source: Nat Commun. 2020 Feb 10;11:800. doi: 10.1038/s41467-019-14161-7 (PMC7010796; doi:10.1038/s41467-019-14161-7)
Supplement: Supplementary file 17 — Source data Fig5 [file 41467_2019_14161_MOESM17_ESM.zip › EDA2R_Att.csv]

16.954	0	0	0	0	8.0618	0	10.969	0	0	0	0	14.789	10.996	0	0	0	0	5.2441	0	0	0	0	0	0	0	0	0	0	0	0	0	0	0	0	4.6571	0	0	0	0	0	0	0	0	0	0	0	0	0	0
[truncated: 5,000 more columns]
