# Supplementary material for: Neurology-related protein biomarkers are associated with cognitive ability and brain volume in older age
Source: Nat Commun. 2020 Feb 10;11:800. doi: 10.1038/s41467-019-14161-7 (PMC7010796; doi:10.1038/s41467-019-14161-7)
Supplement: Supplementary file 17 — Source data Fig5 [file 41467_2019_14161_MOESM17_ESM.zip › MSR1_Att.csv]

0	0	0	5.3512	0	0	0	14.026	0	0	0	0	0	6.4725	0	0	0	0	7.379	0	0	0	0	0	0	0	0	0	15.004	0	0	0	0	3.9804	0	0	0	0	0	0	0	0	0	0	0	17.92	0	15.981	0	0
[truncated: 5,000 more columns]
