# Supplementary material for: Neurology-related protein biomarkers are associated with cognitive ability and brain volume in older age
Source: Nat Commun. 2020 Feb 10;11:800. doi: 10.1038/s41467-019-14161-7 (PMC7010796; doi:10.1038/s41467-019-14161-7)
Supplement: Supplementary file 17 — Source data Fig5 [file 41467_2019_14161_MOESM17_ESM.zip › PVR_Att.csv]

0	0	0	0	0	0	0	0	0	0	0	0	0	5.0212	0	0	0	0	0	0	0	0	0	6.3209	0	0	0	0	3.6317	0	0	0	0	0	0	0.55401	0	0	0	7.7542	0	0	0	0	0	0	0	0	0	0
[truncated: 5,000 more columns]
