# Supplementary material for: Neurology-related protein biomarkers are associated with cognitive ability and brain volume in older age
Source: Nat Commun. 2020 Feb 10;11:800. doi: 10.1038/s41467-019-14161-7 (PMC7010796; doi:10.1038/s41467-019-14161-7)
Supplement: Supplementary file 18 — Source data Fig5 [file 41467_2019_14161_MOESM18_ESM.zip]

Archive with 10 entries (10 files):
- EDA2R_C_Q.CSV
- EDA2R_C_T.CSV
- GFR_C_Q.CSV
- GFR_C_T.CSV
- MSR1_C_Q.CSV
- MSR1_C_T.CSV
- PVR_C_Q.CSV
- PVR_C_T.CSV
- SKR3_C_Q.CSV
- SKR3_C_T.CSV
