# Supplementary material for: Neurology-related protein biomarkers are associated with cognitive ability and brain volume in older age
Source: Nat Commun. 2020 Feb 10;11:800. doi: 10.1038/s41467-019-14161-7 (PMC7010796; doi:10.1038/s41467-019-14161-7)
Supplement: Supplementary file 18 — Source data Fig5 [file 41467_2019_14161_MOESM18_ESM.zip › EDA2R_C_Q.CSV]

0.10376	0.85804	0.11871	0.15154	0.1193	0.06698	0.13153	0.043243	1	0.91614	0.13336	0.18254	0.08992	0.05614	0.43341	0.41946	0.49026	0.80022	0.011033	0.62479	0.34218	0.75849	0.47909	0.15898	0.18679	0.47783	0.75319	0.11472	0.16826	0.2914	0.2925	0.34664	0.12037	0.13731	0.63184	0.057452	1	0.20333	0.57849	0.12079	0.40318	0.28225	0.55289	0.26657	0.41609	0.48718	0.25452	0.14062	0.67455	0.11076
[truncated: 5,000 more columns]
