# Supplementary material for: Neurology-related protein biomarkers are associated with cognitive ability and brain volume in older age
Source: Nat Commun. 2020 Feb 10;11:800. doi: 10.1038/s41467-019-14161-7 (PMC7010796; doi:10.1038/s41467-019-14161-7)
Supplement: Supplementary file 18 — Source data Fig5 [file 41467_2019_14161_MOESM18_ESM.zip › EDA2R_C_T.CSV]

2.0326	-0.99012	1.8959	1.6571	1.8909	2.4688	1.7961	3.071	0	-1.3149	1.7836	1.4748	2.1708	2.6985	0.49227	0.53808	0.31981	-0.74542	4.2431	-0.13943	0.79883	-0.59111	0.35182	1.6108	1.4517	0.35577	-0.57238	1.9292	1.5557	0.98377	0.97932	0.78292	1.8822	1.7531	-0.16143	2.6614	0	1.3649	0	1.8789	0.59171	1.0189	0.13733	1.0823	0.54905	0.32822	1.1311	1.7292	-0.29945	1.9662
[truncated: 5,000 more columns]
