# Supplementary material for: Neurology-related protein biomarkers are associated with cognitive ability and brain volume in older age
Source: Nat Commun. 2020 Feb 10;11:800. doi: 10.1038/s41467-019-14161-7 (PMC7010796; doi:10.1038/s41467-019-14161-7)
Supplement: Supplementary file 18 — Source data Fig5 [file 41467_2019_14161_MOESM18_ESM.zip › GFR_C_Q.CSV]

0.4039	0.97159	0.24555	0.44138	0.27666	0.50834	0.51652	0.23142	1	0.85726	0.26671	0.53949	0.61041	0.24653	0.54627	0.70362	0.65444	0.85891	0.28827	0.66844	0.41016	0.8178	0.32927	0.22397	0.54044	0.84957	0.68754	0.66844	0.22214	0.63901	0.49258	0.32441	0.61873	0.38835	0.69219	0.22214	1	0.45694	0.66844	0.38281	0.83996	0.34327	0.85983	0.40599	0.93872	0.71422	0.91981	0.54646	0.81947	0.51172
[truncated: 5,000 more columns]
