# Supplementary material for: Neurology-related protein biomarkers are associated with cognitive ability and brain volume in older age
Source: Nat Commun. 2020 Feb 10;11:800. doi: 10.1038/s41467-019-14161-7 (PMC7010796; doi:10.1038/s41467-019-14161-7)
Supplement: Supplementary file 18 — Source data Fig5 [file 41467_2019_14161_MOESM18_ESM.zip › GFR_C_T.CSV]

1.0468	-1.7602	1.8012	0.90472	1.5866	0.67195	0.64425	1.9338	0	-0.75574	1.6502	0.56309	0.2956	1.7924	0.53759	-0.12583	0.14824	-0.7641	1.5193	0.024637	1.0225	-0.56552	1.3321	2.0485	0.55948	-0.71808	-0.066938	0.060508	2.3792	0.20014	0.72397	1.352	0.26778	1.1046	-0.083294	3.3785	0	0.84811	0	1.125	-0.67136	1.2753	-0.76867	1.0387	-1.3256	-0.16542	-1.1386	0.53673	-0.57343	0.66121
[truncated: 5,000 more columns]
