# Supplementary material for: Neurology-related protein biomarkers are associated with cognitive ability and brain volume in older age
Source: Nat Commun. 2020 Feb 10;11:800. doi: 10.1038/s41467-019-14161-7 (PMC7010796; doi:10.1038/s41467-019-14161-7)
Supplement: Supplementary file 18 — Source data Fig5 [file 41467_2019_14161_MOESM18_ESM.zip › MSR1_C_Q.CSV]

0.15274	0.43129	0.23899	0.067399	0.40686	0.17137	0.56451	0.063735	1	0.69019	0.21026	0.5034	0.28691	0.031547	0.25785	0.2149	0.25632	0.70665	0.016251	0.42988	0.28782	0.20136	0.28556	0.19949	0.56451	0.60117	0.30139	0.25536	0.067161	0.15243	0.48491	0.18976	0.44587	0.044288	0.81163	0.12047	1	0.33197	0.56451	0.13907	0.54146	0.26423	0.54264	0.16119	0.55866	0.10141	0.23855	0.08669	0.29392	0.16841
[truncated: 5,000 more columns]
