# Supplementary material for: Neurology-related protein biomarkers are associated with cognitive ability and brain volume in older age
Source: Nat Commun. 2020 Feb 10;11:800. doi: 10.1038/s41467-019-14161-7 (PMC7010796; doi:10.1038/s41467-019-14161-7)
Supplement: Supplementary file 18 — Source data Fig5 [file 41467_2019_14161_MOESM18_ESM.zip › MSR1_C_T.CSV]

1.5777	0.46614	1.1367	2.3516	0.54305	1.4695	0.024401	2.408	0	-0.38887	1.2657	0.24265	0.94405	3.1445	1.0582	1.2435	1.0643	-0.44168	3.7342	0.4705	0.94062	1.3098	0.94909	1.3191	0.047103	-0.1103	0.89074	1.0681	2.3554	1.5796	0.30002	1.3697	0.42102	2.7719	-0.81016	1.7885	0	0.78541	0	1.6626	0.12718	1.0326	0.12379	1.5277	0.077924	1.9459	1.1385	2.1065	0.91796	1.4864
[truncated: 5,000 more columns]
