# Supplementary material for: Neurology-related protein biomarkers are associated with cognitive ability and brain volume in older age
Source: Nat Commun. 2020 Feb 10;11:800. doi: 10.1038/s41467-019-14161-7 (PMC7010796; doi:10.1038/s41467-019-14161-7)
Supplement: Supplementary file 18 — Source data Fig5 [file 41467_2019_14161_MOESM18_ESM.zip › PVR_C_Q.CSV]

0.32209	0.67013	0.36026	0.10771	0.49377	0.092212	0.55035	0.18233	1	0.90434	0.072063	0.087084	0.60295	0.063946	0.31815	0.46281	0.15525	0.69681	0.24198	0.38597	0.17916	0.7451	0.17052	0.045434	0.0927	0.14279	0.54442	0.26685	0.040269	0.60295	0.13522	0.11162	0.55973	0.4743	0.65212	0.039915	1	0.10497	0.60295	0.071079	0.15742	0.34129	0.70986	0.59263	0.48057	0.88793	0.83789	0.42335	0.50995	0.24346
[truncated: 5,000 more columns]
