# Supplementary material for: Neurology-related protein biomarkers are associated with cognitive ability and brain volume in older age
Source: Nat Commun. 2020 Feb 10;11:800. doi: 10.1038/s41467-019-14161-7 (PMC7010796; doi:10.1038/s41467-019-14161-7)
Supplement: Supplementary file 18 — Source data Fig5 [file 41467_2019_14161_MOESM18_ESM.zip › PVR_C_T.CSV]

0.91396	-0.21947	0.78949	2.0029	0.39209	2.1451	0.23425	1.4878	0	-1.2074	2.3475	2.1948	0.011719	2.4475	0.92738	0.48063	1.6469	-0.30625	1.2099	0.7087	1.5051	-0.48029	1.5541	2.817	2.1399	1.7305	0.2509	1.1121	3.0624	0.019853	1.7826	1.9673	0.20654	0.44717	-0.16064	3.1104	0	2.0274	0	2.3584	1.6338	0.85041	-0.35107	0.10734	0.42927	-1.1074	-0.85136	0.59598	0.3473	1.2038
[truncated: 5,000 more columns]
