# Supplementary material for: Neurology-related protein biomarkers are associated with cognitive ability and brain volume in older age
Source: Nat Commun. 2020 Feb 10;11:800. doi: 10.1038/s41467-019-14161-7 (PMC7010796; doi:10.1038/s41467-019-14161-7)
Supplement: Supplementary file 18 — Source data Fig5 [file 41467_2019_14161_MOESM18_ESM.zip › SKR3_C_Q.CSV]

0.35964	0.96909	0.52253	0.27625	0.14287	0.29767	0.52645	0.12633	1	0.4185	0.32212	0.56006	0.29912	0.088866	0.40333	0.50845	0.44242	0.61503	0.08532	0.61503	0.52055	0.71355	0.36681	0.21436	0.66911	0.7184	0.63647	0.28082	0.17275	0.1725	0.64381	0.39799	0.35203	0.17822	0.91204	0.16994	1	0.60191	0.61503	0.21021	0.63874	0.29963	0.70087	0.48573	0.60862	0.64131	0.7003	0.23546	0.66387	0.20244
[truncated: 5,000 more columns]
