# Supplementary material for: Neurology-related protein biomarkers are associated with cognitive ability and brain volume in older age
Source: Nat Commun. 2020 Feb 10;11:800. doi: 10.1038/s41467-019-14161-7 (PMC7010796; doi:10.1038/s41467-019-14161-7)
Supplement: Supplementary file 18 — Source data Fig5 [file 41467_2019_14161_MOESM18_ESM.zip › SKR3_C_T.CSV]

0.99978	-1.838	0.42819	1.3161	2.1367	1.2283	0.41415	2.3121	0	0.78493	1.1356	0.29521	1.2226	2.8406	0.84017	0.47709	0.70136	0.051417	2.9414	0.012755	0.43458	-0.37314	0.97429	1.6213	-0.20589	-0.39109	-0.080674	1.2965	1.9158	1.9176	-0.10954	0.85991	1.0268	1.8731	-1.295	1.9375	0	0.14343	0	1.6475	-0.089143	1.2206	-0.32544	0.55396	0.11841	-0.09935	-0.32316	1.5047	-0.18615	1.6982
[truncated: 5,000 more columns]
