# Supplementary material for: Neurology-related protein biomarkers are associated with cognitive ability and brain volume in older age
Source: Nat Commun. 2020 Feb 10;11:800. doi: 10.1038/s41467-019-14161-7 (PMC7010796; doi:10.1038/s41467-019-14161-7)
Supplement: Supplementary file 19 — Source data Fig5 [file 41467_2019_14161_MOESM19_ESM.zip › EDA2R_Q.CSV]

0.043397	0.80149	0.05893	0.089426	0.058459	0.032817	0.084032	0.013986	1	0.90578	0.071444	0.10572	0.038352	0.023046	0.31331	0.28428	0.4107	0.7278	0.0032269	0.45905	0.25268	0.64072	0.35953	0.087065	0.12686	0.4015	0.72786	0.050258	0.076617	0.25722	0.2467	0.25735	0.074944	0.094932	0.63491	0.029408	1	0.10787	0.55628	0.050349	0.28211	0.19641	0.38612	0.19563	0.29183	0.32188	0.13976	0.074307	0.57869	0.050495
[truncated: 5,000 more columns]
