# Supplementary material for: Neurology-related protein biomarkers are associated with cognitive ability and brain volume in older age
Source: Nat Commun. 2020 Feb 10;11:800. doi: 10.1038/s41467-019-14161-7 (PMC7010796; doi:10.1038/s41467-019-14161-7)
Supplement: Supplementary file 19 — Source data Fig5 [file 41467_2019_14161_MOESM19_ESM.zip › EDA2R_T.CSV]

2.4476	-0.77542	2.2154	1.9019	2.2212	2.6853	1.9499	3.4494	0	-1.2594	2.0721	1.7664	2.5475	3.0319	0.77374	0.87577	0.46741	-0.51653	4.4779	0.32834	0.99524	-0.24722	0.62401	1.9228	1.6188	0.49403	-0.51674	2.3333	2.0194	0.97788	1.0187	0.9774	2.0366	1.8542	-0.23026	2.7914	0	1.7498	0	2.3322	0.8836	1.2381	0.5397	1.2421	0.84796	0.7446	1.5383	2.0429	-0.066086	2.3301
[truncated: 5,000 more columns]
