# Supplementary material for: Neurology-related protein biomarkers are associated with cognitive ability and brain volume in older age
Source: Nat Commun. 2020 Feb 10;11:800. doi: 10.1038/s41467-019-14161-7 (PMC7010796; doi:10.1038/s41467-019-14161-7)
Supplement: Supplementary file 19 — Source data Fig5 [file 41467_2019_14161_MOESM19_ESM.zip › GFR_Q.CSV]

0.18907	0.95277	0.108	0.26427	0.139	0.36312	0.3782	0.099943	1	0.8343	0.12826	0.3504	0.36628	0.10542	0.3899	0.55064	0.54467	0.77492	0.16793	0.43757	0.2718	0.67864	0.18929	0.1013	0.38606	0.76666	0.62805	0.44727	0.094407	0.52931	0.36669	0.19654	0.48864	0.27961	0.6853	0.094407	1	0.25105	0.61747	0.18303	0.71441	0.17996	0.69214	0.25722	0.86569	0.53743	0.78414	0.37321	0.7126	0.29855
[truncated: 5,000 more columns]
