# Supplementary material for: Neurology-related protein biomarkers are associated with cognitive ability and brain volume in older age
Source: Nat Commun. 2020 Feb 10;11:800. doi: 10.1038/s41467-019-14161-7 (PMC7010796; doi:10.1038/s41467-019-14161-7)
Supplement: Supplementary file 19 — Source data Fig5 [file 41467_2019_14161_MOESM19_ESM.zip › GFR_T.CSV]

1.6171	-1.6002	2.2393	1.2672	1.927	0.88308	0.82692	2.3774	0	-0.78364	2.023	0.93026	0.8714	2.2746	0.78407	0.26888	0.28594	-0.53867	1.7345	0.62046	1.235	-0.19476	1.6161	2.3511	0.79823	-0.50714	-0.032681	0.58904	2.946	0.33054	0.86996	1.5794	0.4548	1.2029	-0.21653	3.5758	0	1.3256	0	1.6492	-0.31747	1.6655	-0.23985	1.2986	-0.94138	0.30668	-0.57511	0.84524	-0.31105	1.1273
[truncated: 5,000 more columns]
