# Supplementary material for: Neurology-related protein biomarkers are associated with cognitive ability and brain volume in older age
Source: Nat Commun. 2020 Feb 10;11:800. doi: 10.1038/s41467-019-14161-7 (PMC7010796; doi:10.1038/s41467-019-14161-7)
Supplement: Supplementary file 19 — Source data Fig5 [file 41467_2019_14161_MOESM19_ESM.zip › MSR1_Q.CSV]

0.0758	0.31639	0.16304	0.03892	0.28088	0.099276	0.5007	0.026022	1	0.64006	0.13422	0.36948	0.18668	0.013025	0.15463	0.12349	0.17939	0.58954	0.0050933	0.29307	0.20995	0.11146	0.18421	0.11698	0.48813	0.55839	0.24381	0.14663	0.027085	0.13832	0.47879	0.13014	0.33997	0.023445	0.81159	0.083785	1	0.20913	0.54904	0.062605	0.42153	0.21576	0.39281	0.11861	0.42435	0.044419	0.13786	0.037814	0.20292	0.090104
[truncated: 5,000 more columns]
