# Supplementary material for: Neurology-related protein biomarkers are associated with cognitive ability and brain volume in older age
Source: Nat Commun. 2020 Feb 10;11:800. doi: 10.1038/s41467-019-14161-7 (PMC7010796; doi:10.1038/s41467-019-14161-7)
Supplement: Supplementary file 19 — Source data Fig5 [file 41467_2019_14161_MOESM19_ESM.zip › MSR1_T.CSV]

1.9597	0.73778	1.355	2.4845	0.86054	1.7555	0.1912	2.8008	0	-0.27104	1.5163	0.56811	1.2407	3.3622	1.3994	1.5839	1.2745	-0.12043	4.0317	0.81711	1.1392	1.6656	1.2519	1.6273	0.22646	-0.027831	1.0003	1.4436	2.7713	1.4916	0.25223	1.5411	0.66112	2.8868	-0.83106	1.8834	0	1.1427	0	2.1044	0.41297	1.1142	0.49669	1.6162	0.40492	2.3707	1.4944	2.5071	1.1694	1.8282
[truncated: 5,000 more columns]
