# Supplementary material for: Neurology-related protein biomarkers are associated with cognitive ability and brain volume in older age
Source: Nat Commun. 2020 Feb 10;11:800. doi: 10.1038/s41467-019-14161-7 (PMC7010796; doi:10.1038/s41467-019-14161-7)
Supplement: Supplementary file 19 — Source data Fig5 [file 41467_2019_14161_MOESM19_ESM.zip › PVR_Q.CSV]

0.27466	0.61838	0.29784	0.085856	0.39955	0.072576	0.50578	0.1441	1	0.89296	0.055424	0.071272	0.56318	0.047087	0.2671	0.40686	0.14164	0.67733	0.19416	0.30629	0.15243	0.70288	0.14731	0.030814	0.080545	0.12106	0.54583	0.21285	0.028282	0.61006	0.12538	0.093067	0.53739	0.44515	0.64033	0.028874	1	0.079545	0.59008	0.048318	0.12638	0.31539	0.65795	0.56729	0.4354	0.85277	0.79023	0.36958	0.47485	0.19809
[truncated: 5,000 more columns]
