# Supplementary material for: Neurology-related protein biomarkers are associated with cognitive ability and brain volume in older age
Source: Nat Commun. 2020 Feb 10;11:800. doi: 10.1038/s41467-019-14161-7 (PMC7010796; doi:10.1038/s41467-019-14161-7)
Supplement: Supplementary file 19 — Source data Fig5 [file 41467_2019_14161_MOESM19_ESM.zip › PVR_T.CSV]

1.0345	-0.090197	0.9534	2.1126	0.62727	2.2499	0.32125	1.6424	0	-1.157	2.4517	2.2649	0.15552	2.5769	1.0621	0.60497	1.6587	-0.27609	1.3637	0.9246	1.5881	-0.36071	1.6209	3.0071	2.1668	1.8044	0.20631	1.2807	3.1778	-0.064071	1.7718	2.0388	0.23089	0.49372	-0.15896	3.1278	0	2.1774	0	2.5567	1.7643	0.89424	-0.21397	0.14314	0.52168	-0.94772	-0.68013	0.71946	0.40961	1.3457
[truncated: 5,000 more columns]
