# Supplementary material for: Neurology-related protein biomarkers are associated with cognitive ability and brain volume in older age
Source: Nat Commun. 2020 Feb 10;11:800. doi: 10.1038/s41467-019-14161-7 (PMC7010796; doi:10.1038/s41467-019-14161-7)
Supplement: Supplementary file 19 — Source data Fig5 [file 41467_2019_14161_MOESM19_ESM.zip › SKR3_Q.CSV]

0.11718	0.95751	0.28109	0.1199	0.05419	0.17499	0.38427	0.03352	1	0.37329	0.14046	0.33199	0.094709	0.019527	0.25675	0.28923	0.30955	0.46979	0.026371	0.35048	0.36101	0.55476	0.19235	0.099748	0.53486	0.61321	0.566	0.098817	0.040835	0.076189	0.5394	0.24052	0.2115	0.095003	0.93435	0.067331	1	0.34357	0.566	0.066752	0.48026	0.11576	0.46652	0.2952	0.39507	0.42129	0.46168	0.10836	0.53447	0.066401
[truncated: 5,000 more columns]
