# Supplementary material for: Neurology-related protein biomarkers are associated with cognitive ability and brain volume in older age
Source: Nat Commun. 2020 Feb 10;11:800. doi: 10.1038/s41467-019-14161-7 (PMC7010796; doi:10.1038/s41467-019-14161-7)
Supplement: Supplementary file 19 — Source data Fig5 [file 41467_2019_14161_MOESM19_ESM.zip › SKR3_T.CSV]

1.7829	-1.7024	0.99751	1.7635	2.4388	1.4452	0.6248	2.8545	0	0.66121	1.6291	0.80576	1.969	3.4397	1.094	0.96557	0.88812	0.35656	3.1002	0.74047	0.70344	0.097228	1.3649	1.9211	0.15694	-0.14234	0.017107	1.9293	2.6909	2.1533	0.14341	1.1592	1.2816	1.9658	-1.4779	2.2548	0	0.76477	0	2.2623	0.32391	1.7925	0.36661	0.94193	0.58962	0.50616	0.38162	1.8488	0.15815	2.2672
[truncated: 5,000 more columns]
